# Supplementary material for: Systematic mapping of rare genetic disease studies using UK primary care electronic health records
Source: Eur J Hum Genet. 2026 May 20;34(7):993–1004. doi: 10.1038/s41431-026-02114-w (PMC13341784; doi:10.1038/s41431-026-02114-w)
Supplement: Supplementary file 2 — Supplementary Tables 1-5 [file 41431_2026_2114_MOESM2_ESM.xlsx]

## Sheet: S1 Database characteristics
Supplementary materials [Wright et al. 2026. EJHG. Systematic mapping of rare genetic disease studies using UK primary care electronic health records]
Supplementary Table 1. Characteristics of UK primary care electronic health record databases included in this review
Characteristics of each UK primary care EHR database summarised using information gleaned from publicly accessible websites and published literature.
Database	Bibliography URL	Established	Host / custodian	GP system(s)	Total records	Current (active) patients	Practices	Population coverage	Sources for this supplementary table	Comments
CPRD Aurum	https://www.cprd.com/bibliography	2017	MHRA (with NIHR support)	EMIS	52.8 million	17.1 million	1645	≈30% of England	CPRD Aurum September 2025 Version Release Notes (https://doi.org/10.48329/bava-n328)	Single bibliography for CPRD (for both Aurum and Gold) on website, published monthly indexing studies from 1987-2025. Downloadable PDF and exportable as BibTeX, EndNote, or other formats.
CPRD Gold	https://www.cprd.com/bibliography	1987 (VAMP); 1994 (GPRD); 2012 (CPRD); 2017 (CPRD GOLD); November 2025 (CPRD Gold)	MHRA (with NIHR support)	Vision	21.7 million	2.3 million	291	≈31% of Scotland; ≈14% of Wales; ≈11% of Northern Ireland	CPRD GOLD September 2025 Version Release Notes (https://doi.org/10.48329/3akt-z079)	Single bibliography for CPRD (for both Aurum and Gold) on website, published monthly indexing studies from 1987-2025. Downloadable PDF and exportable as BibTeX, EndNote, or other formats.
OPCRD	https://opcrd.optimumpatientcare.org/publications	2008	OPC (UK social enterprise)	EMIS; SystmOne (TPP); Vision; Microtest	25.0 million (2025)	12.0 million (2023)	>1,100 (2025)	≈20% of England; ≈7% of Scotland; ≈11% of Wales; ≈1% of Northern Ireland	OPCRD website, accessed September 2025 (https://opcrd.optimumpatientcare.org/our-database), Edwards et al 2023 (https://doi.org/10.3399/BJGPO.2023.0057)	Bibliography embedded on website indexing studies from 2012-2024
QResearch	https://www.qresearch.org/publications/research-papers/	2002	QMUL (since 2025) in collaboration with Optum (formerly EMIS Health)	EMIS	35.0 million	13.1 million	1616	≈23% of England	QResearch website, accessed September 2025 (https://www.qresearch.org/data/summary-of-gp-population-characteristics/)	Bibliography embedded on website indexing studies from 2004-2025
WLGP (via SAIL Databank)	https://saildatabank.com/data/publications/	2007	Swansea University in partnership with Digital Health and Care Wales	Vision; Microtest	2.8 million	2.8 million		≈89% of Wales (80% as reported in 2018)	Edwards et al 2023 (https://doi.org/10.3399/BJGPO.2023.0057); Akbari et al 2018 (https://doi.org/10.23889/ijpds.v3i4.818)	Bibliography embedded on website indexing studies from 2007-2024
THIN	https://www.the-health-improvement-network.com/publications/	Mid-1990s	Cegedim Health Data	Vision; Emis	>20.0 million (Europe: >69.0 million)	3.8 million (2023)	990	≈5.6% of UK (2023); 7 European countires (2023)	Edwards et al 2023 (https://doi.org/10.3399/BJGPO.2023.0057)	Bibliography embedded on website indexing studies from 2016-2024
Footnotes
1. UK primary care EHR databases: CPRD = Clinical Practice Research Datalink (considered as one database for this review (single data custodian and bibliography), but with two databases: CPRD Aurum and CPRD Gold (renamed from CPRD 'GOLD' in November 2025); OPCRD = Optimum Patient Care Research Database; QResearch = QResearch Database; SAIL Databank = Secure Anonymised Information Linkage Databank…
2. Bibliography URLs for the UK primary care EHR databases accessed 21 January 2025
3. GP System abbreviations: EMIS = Egton Medical Information Systems; TPP = The Phoenix Partnership
4. Other abbrevations: MHRA = Medicines and Healthcare products Regulatory Agency; NIHR = National Institute for Health and Care Research; ONS = Office for National Statistics; OPC = Optimum Patient Care; QMUL = Queen Mary University of London
5. Population coverage was defined as the proportion of the national population represented within each primary care database. Coverage was calculated as the number of current active patients in the database (from the most recent release notes or custodian website) divided by the most recent national population estimates published by the Office for National Statistics (ONS; mid-2023 for England a…
	CPRD Gold coverage by nation was approximate, derived by applying the September 2025 practice distribution (Scotland 71.82%, Wales 19.24%, Northern Ireland 8.93%) to the 2,324,782 current acceptable patients. This assumed similar average practice size across regions. ONS denominators used: Wales (mid-2023) = 3,164,404; Scotland (mid-2022) = 5,447,700; Northern Ireland (mid-2022) = 1,910,543
	OPCRD and THIN coverage by nation was approximate, using Edwards et al 2023 active patient count, and distribution of practices across the UK applied to national population denominators (mid-2023 for England, Scotland, Wales; mid-2022 for Northern Ireland). THIN only had active patients for UK as a whole available (using most recent ONS denominator for UK population)
	CPRD Aurum and QResearch coverage was based on the latest England population (ONS mid-2023 = 57,690,323) divided by the total active patient count in England available in the latest data release (CPRD Aurum), and QResearch website in September 2025, in the summary of GP population characteristics section.
	SAIL Databank coverage has been described as total population of Wales, however GP practice coverage of Wales within WLGP was investigated and reported by Akbari et al 2018 (approximately 80%), alternatively, when the active / current patient count reported in Edwards et al 2023 ia compared relative to latest ONS total population count of Wales in mid-2023 this is approximately 89% (see below).
6. Population denominators: Latest (mid-2022) estimates of the population for the UK (England, Wales, Scotland, and Northern Ireland) is 67,603,461; England (mid-2023) is 57,690,323; Wales (mid-2023) is 3,164,404; Scotland (mid-2022) is 5,447,700; Northern Ireland (mid-2022) is 1,910,543 (dataset accessed September 2025 https://www.ons.gov.uk/peoplepopulationandcommunity/populationandmigration/po…
7. Population coverage calculations:
	CPRD Aurum: 17,108,581 active patients ÷ 57,690,323 England population (mid-2023) = 29.7% (≈30%)
	CPRD Gold: 2,324,782 active patients; Scotland 1,668,000 ÷ 5,447,700 (mid-2022) = 30.6% (≈31%); Wales 447,000 ÷ 3,164,404 (mid-2023) = 14.1% (≈14%); Northern Ireland 208,000 ÷ 1,910,543 (mid-2022) = 10.9% (≈11%)
	OPCRD: 12,000,000 active patients (Edwards 2023); England 11,280,000 ÷ 57,690,323 (mid-2023) = 19.6% (≈20%); Scotland 360,000 ÷ 5,447,700 (mid-2022) = 6.6% (≈7%); Wales 360,000 ÷ 3,164,404 (mid-2023) = 11.4% (≈11%); Northern Ireland 12,000 ÷ 1,910,543 (mid-2022) = 0.6% (≈1%)
	QResearch: 13,100,000 active patients ÷ 57,690,323 England population (mid-2023) = 22.7% (≈23%)
	WLGP (via SAIL Databank): 2,800,000 active patients ÷ 3,164,404 Wales population (mid-2023) = 88.5% (≈89%); ≈80% was reported by Akbari et al 2018
	THIN: 3,800,000 active patients ÷ 67,603,461 UK population (mid-2022) = 5.6%

## Sheet: S2 Funding
Supplementary materials [Wright et al. 2026. EJHG. Systematic mapping of rare genetic disease studies using UK primary care electronic health records]
Supplementary Table 2. Funding of rare genetic disease studies identified in this review using UK primary care electronic health record databases
Funding statements collated from each publication and categorised
Publication number	First author	Genetic rare diseases	Representation of rare genetic disease(s) in publication	Funding statement	Funded	Funder(s)	Funding type
1	Sackley, Catherine	Huntington's disease	Primary focus	This study was part of a Policy Research Programme funded by the National Institute for Health Research (grant number PR- NC-1107-10007).	Yes	NIHR	Public (UK)
2	Patch, Christine	Autosomal dominant polycystic kidney disease	Primary focus	This research was supported by the National Institute for Health Research Biomedical Research Centre at Guy’s and St Thomas’ Hospitals London. Access to the GPRD database was funded through the Medical Research Council’s license agreement with the MHRA. This study is based in part on data from the Full Feature GPRD obtained under license from the UK MHRA. The funders had no role in the design, an…	Yes	MRC (Support NIHR BRC GSTT)	Public (UK)
3	Douglas, Ian	Huntington's disease	Primary focus	The authors are grateful to the Hereditary Disease Foundation and the Huntington’s Disease Association for their support for this study.	Yes	Hereditary Disease Foundation, Huntington’s Disease Association	Charity
4	Evans, Stephen JW	Huntington's disease	Primary focus	This work was supported by the Huntington’s Disease Association and Hereditary Disease Foundation. LS is supported by a Senior Clinical Fellowship from the Wellcome Trust and ID by a fellowship from the Medical Research Council.	Yes	Huntington’s Disease Association, Hereditary Disease Foundation (Support Wellcome Trust, MRC)	Charity
5	Pouwels, S	Becker muscular dystrophy; Duchenne muscular dystrophy; Facioscapulohumeral muscular dystrophy; Myotonic dystrophy type 1	Broader remit	No explicit study funding statement reported. Conflict of interest statement as follows: The Division of Pharmacoepidemiology & Clinical Pharmacology employing SP, AB and FV has received unrestricted funding from the Netherlands Organisation for Health Research and Development (ZonMW), the Dutch Health Care Insurance Board (CVZ), the Royal Dutch Pharmacists Association (KNMP), the private–public …	Yes	Mixed	Mixed (Public and Industry)
6	Donaldson, James D	Hereditary haemorrhagic telangiectasia	Primary focus	JD is funded jointly by a grant from the University of Nottingham and Nottingham University Hospitals NHS Trust. RBH is the GSK/BLF Chair of Respiratory Epidemiology.	Yes	University of Nottingham, Nottingham University Hospitals NHS Trust	Public (UK)
7	Donaldson, James D	Hereditary haemorrhagic telangiectasia	Primary focus	This research was funded jointly by the University of Nottingham and Nottingham University Hospitals NHS Trust. The funding sources had no role in the design and conduct of the study; collection, management, analysis, and interpretation of the data; and preparation, review, or approval of the manuscript.	Yes	University of Nottingham, Nottingham University Hospitals NHS Trust	Public (UK)
8	Wexler, Nancy S	Huntington's disease	Primary focus	The authors gratefully acknowledge support for this study from the Hereditary Disease Foundation, the Wellcome Trust and the Medical Research Council.	Yes	Hereditary Disease Foundation, Wellcome Trust, MRC	Mixed (Charity and Public UK)
9	Kingswood, Christopher	Tuberous sclerosis complex	Primary focus	This research was funded by Novartis Pharmaceuticals.	Yes	Novartis Pharmaceuticals	Industry
10	Kingswood, John C	Tuberous sclerosis complex	Primary focus	This research was funded by Novartis Pharmaceuticals.	Yes	Novartis Pharmaceuticals	Industry
11	Kingswood, John C	Tuberous sclerosis complex	Primary focus	This research was funded by Novartis Pharmaceuticals.	Yes	Novartis Pharmaceuticals	Industry
12	Shepherd, Charles	Tuberous sclerosis complex	Primary focus	This research was funded by Novartis Pharmaceuticals.	Yes	Novartis Pharmaceuticals	Industry
13	Wang, Youjin	Myotonic dystrophy type 1	Primary focus	Grant sponsor: The Intramural Research Program of the Division of Cancer Epidemiology and Genetics, National Cancer Institute, USA	Yes	Intramural Research Program, Division of Cancer Epidemiology and Genetics, National Cancer Institute (NCI), National Institutes of Health (NIH), USA	Public (USA)
14	Jenkins-Jones, Sara	Congenital adrenal hyperplasia	Primary focus	The study was funded by Diurnal Limited	Yes	Diurnal Limited	Industry
15	Soriano, Joan B	Alpha-1 antitrypsin deficiency	Primary focus	Optimum Patient Care Research Database and Respiratory Effectiveness Group. R. Jones was supported by the National Institute for Health Research (NIHR) Collaboration for Leadership in Applied Health Research and Care South West Peninsula (NIHR CLAHRC South West Peninsula). Funding information for this article has been deposited with the Crossref Funder Registry.	Yes	NIHR CLAHRC South West Peninsula (Support Optimum Patient Care Research Database and Respiratory Effectiveness Group affiliation)	Public (UK)
16	Schlüter, Daniela K	Cystic fibrosis	Primary focus	The work was supported by the Strategic research centre ’epinet: Harnessing data to improve lives’ funded by the UK cystic Fibrosis trust. Dt-r was also funded by the Mrc on a clinician Scientist Fellowship (Mr/P008577/1).	Yes	UK Cystic Fibrosis Trust (Support MRC fellowship)	Charity
17	Alsaggaf, Rotana	Myotonic dystrophy type 1	Primary focus	The work of Drs Alsaggaf, Pfeiffer, Wang, Greene, and Gadalla was supported by the Intramural Research Program of the Division of Cancer Epidemiology and Genetics, National Cancer Institute, National Institutes of Health, US Department of Health and Human Services.	Yes	Intramural Research Program, Division of Cancer Epidemiology and Genetics, National Cancer Institute (NCI), National Institutes of Health (NIH), USA	Public (USA)
18	Rassen, Jeremy A	Cystic fibrosis	Broader remit	This study was partially supported by Boehringer Ingelheim. Dislclosures: Jeremy A Rassen is an employee of and has an ownership interest in Aetion, Inc, a technology company that provides analytic software and services to the health care industry. Dorothee B Bartels is an employee of Boehringer Ingelheim, which is a customer of Aetion, Inc. Sebastian Schneeweiss is a consultant to World Health I…	Yes	Boehringer Ingelheim	Industry
19	Kuan, Valerie	Cystic fibrosis; Sickle cell disease	Broader remit	VK is supported by the Wellcome Trust (WT 110284/Z/15/Z). SD is supported by The Alan Turing Institute. HH and ADH are National Institute for Health Research senior investigators. SD, KD, RS, HH, and ADH are funded by the National Institute for Health Research University College London (UCL) Hospitals Biomedical Research Centre. Work at the Farr Institute of Health Informatics Research is funded …	Yes	Fellowship and infrastructure support: Wellcome Trust, NIHR, MRC, BHF, ESRC; Farr Institute, CALIBER programme, and HDR UK	Public (UK)
20	Alsaggaf, Rotana	Myotonic dystrophy type 1	Primary focus	The Intramural Research Program of the Division of Cancer Epidemiology and Genetics, National Cancer Institute, National Institutes of Health.	Yes	Intramural Research Program, Division of Cancer Epidemiology and Genetics, National Cancer Institute (NCI), National Institutes of Health (NIH), USA	Public (USA)
21	Wolfson, David B	Myotonic dystrophy type 1	Primary focus	The author(s) disclosed receipt of the following financial support for the research, authorship, and/or publication of this article: This work was supported by The Natural Sciences and Engineering Council of Canada, Discovery Grant program (DBW); the Intramural research program of the National Cancer Institute (AFB, SMG); and The Canadian Institutes of Health Research: ‘‘Accelerating the Generati…	Yes	Natural Sciences and Engineering Research Council of Canada (NSERC); Intramural Research Program, Division of Cancer Epidemiology and Genetics, National Cancer Institute (NCI), National Institutes of Health (NIH), USA; Canadian Institutes of Health Research (CIHR)	Public (USA and Canada)
22	Tresoldi, Alberto S	Congenital adrenal hyperplasia	Primary focus	This work was supported by the Medical Research Council UK (Program Grant 0900567, to W.A.). K.N. is a UK Research and Innovation (UKRI)/Health Data Research (HDR) UK Innovation Clinical Fellow. W.A. receives support from the National Institute of Health Research (NIHR) Birmingham Biomedical Research Centre. The views expressed in this publication are those of the authors and not necessarily thos…	Yes	MRC (Support: UKRI/HDR UK fellowship; NIHR Birmingham BRC)	Public (UK)
23	Hawley, Samuel	X-linked hypophosphataemia	Primary focus	Kyowa Kirin International provided funding for this project to the University of Oxford. The funder was issued reports at the end of each stage of work but had no other influence on the development, conduct, and reporting of the project. MKJ was supported by the National Institute for Health Research (NIHR) Oxford Biomedical Research Centre (BRC).	Yes	Kyowa Kirin International (Support: NIHR Oxford BRC)	Mixed (Public UK and Industry)
24	Alsaggaf, Rotana	Myotonic dystrophy type 1	Primary focus	Grant sponsor: National Cancer Institute, National Institutes of Health	Yes	National Cancer Institute, National Institutes of Health	Public (USA)
25	Griffiths, R	Cystic fibrosis	Primary focus	DKS and DTR were supported by the Strategic Research Centre “EpiNet: Harnessing data to improve lives” funded by the Cystic Fibrosis Trust. DTR is funded by the MRC on a Clinician Scientist Fellowship (MR/P008577/1). This work was supported by Health Data Research UK, which receives its funding from HDR UK Ltd (NIWA1) funded by the UK Medical Research Council, Engineering and Physical Sciences Re…	Yes	Cystic Fibrosis Trust, HDR UK (Support: MRC fellowship)	Mixed (Charity and Public UK)
26	Tyrer, Freya	Tuberous sclerosis complex; Fragile X syndrome	Broader remit	This study was funded from a Baily Thomas Doctoral Fellowship award (TRUST/VC/AC/SG/5366-­8393). We gratefully acknowledge Professor Panos Vostanis for his helpful comments on this manuscript. We would like to acknowledge the carers and service users who have been involved in this programme of work by discussing their own health related experiences, in particular: the Charnwood Action Group; the …	Yes	Charity (The Baily Thomas Charitable Fund)	Charity
27	Clift, Ashley Kieran	Sickle cell disease	Primary focus	By grant MR/V027778/1 from the UK Medical Research Council. Dr. Clift is supported by a Clinical Research Training Fellowship from Cancer Research UK (DCS-CRUK-CRTF20-AC, C2195/ A31310).	Yes	MRC (Support: CRUK fellowship)	Public (UK)
28	Carey, Iain M	Becker muscular dystrophy; Duchenne muscular dystrophy; Facioscapulohumeral muscular dystrophy; Myotonic dystrophy type 1	Broader remit	The study was funded from a research grant from Muscular Dystrophy UK (Grant Ref 19GROE-PG24-0349-2) awarded to Iain Carey as principal investigator. The funders had no role in the study design, data collection and analysis, decision to publish or preparation of the manuscript.	Yes	Muscular Dystrophy UK	Charity
29	Hawley, Samuel	X-linked hypophosphataemia	Primary focus	Kyowa Kirin International provided funding for this project to the University of Oxford. The funder of the study had no role in the study design, data collec- tion, data analysis, data interpretation or writing of the report. The corresponding author had full access to all of the data in the study and had final responsibility for the decision to submit for publication.	Yes	Kyowa Kirin International	Industry
30	Schlüter, Daniela K	Cystic fibrosis	Primary focus	This work was supported by the Strategic Research Centre 4 “CF-EpiNet: Harnessing data to improve lives” funded by the Cystic Fibrosis Trust and by Health Data Research UK, which receives its funding from HDR UK Ltd (HDR-9006) funded by the UK Medical Research Council, Engineering and Physical Sciences Research Council, Economic and Social Research Council, Department of Health and Social Care (E…	Yes	Cystic Fibrosis Trust, HDR UK (Support: MRC fellowship)	Mixed (Charity and Public UK)
31	Alothman, Danah	Huntington's disease	Primary focus	There was no funding for this study and the analysis was done as part of a PhD thesis. On behalf of all authors, the corresponding author states that there is no conflict of interest.	No	None	Unfunded (PhD Thesis)
32	Furby, Hannah	Huntington's disease	Primary focus	F. Hoffmann-La Roche Ltd	Yes	F. Hoffmann-La Roche Ltd	Industry
33	Hagberg, Katrina Wilcox	Hereditary von Willebrand disease	Primary focus	This study was funded by Baxalta US Inc., a Takeda company, Lexington, MA, USA. Medical writing support was funded by Takeda Development Center Americas, Inc., Lexington, MA, USA.	Yes	Baxalta US Inc. (Takeda)	Industry
34	Pickrell, W Owen	Dravet syndrome	Primary focus	This study was funded by GW Pharmaceuticals, now part of Jazz Pharmaceuticals, Inc., Cambridge, UK. Author Rowena Holland, employed by GW Pharma Ltd, now part of Jazz Pharmaceuticals, Inc., had the following involvement with the study: study design, interpretation of data, the writing of the article, and the decision to submit it for publication.	Yes	GW Pharmaceuticals (Jazz Pharmaceuticals)	Industry
35	Carey, Iain M	Myotonic dystrophy type 1	Broader remit	The study was funded from a research grant from Muscular Dystrophy UK (Grant Ref 19GROE-PG24-0349-2) awarded to Iain Carey as principal investigator. The funders had no role in study design, data collection and analysis, decision to publish, or preparation of the manuscript.	Yes	Muscular Dystrophy UK	Charity
36	Hagberg, Katrina Wilcox	Hereditary von Willebrand disease	Primary focus	This study was funded by Baxalta US Inc., a Takeda company, Lexington, MA, USA. Medical writing support was funded by Takeda Development Center Americas, Inc., Lexington, MA, USA.	Yes	Baxalta US Inc. (Takeda)	Industry
37	Pimenta, Jeanna M	Achondroplasia	Primary focus	This study was sponsored by BioMarin Pharmaceutical Inc. Support for third-party writing assistance for this article, provided by Costello Medical, UK, was funded by BioMarin Pharmaceutical Inc., in accordance with Good Publication Practice (GPP3) guidelines (http://www.ismpp.org/gpp3).	Yes	BioMarin Pharmaceutical Inc.	Industry
38	MacRae, Clare	Cystic fibrosis	Broader remit	Medical Research Council MR/W000253/1 fellowship for CM; National Institute for Health Research (NIHR) Artificial Intelligence and Multimorbidity: Clustering in Individuals, Space and Clinical Context (AIM-CISC) grant NIHR202639; Legal and General plc funding for the Advanced Care Research Centre.	Yes	NIHR (Support: Legal and General plc - infrastructure; MRC - fellowship)	Mixed (Public UK and Industry)
39	Divin, Natalie	22q11.2 deletion syndrome; Noonan syndrome; Turner syndrome	Broader remit	This work was supported by the European Union’s Horizon 2020 research and innovation programme under grant agreement No. 733001.	Yes	European Union (Horizon 2020 research and innovation programme)	Public (EU)
40	Broomfield, Jonathan	Duchenne muscular dystrophy	Primary focus	National Institute for Health and Care Research, Grant/Award Number: NIHR300984	Yes	NIHR	Public (UK)
41	Dedman, Daniel	Huntington's disease	Broader remit	This work was supported in part by Wellcome (Senior Research Fellowship for KB, grant number: 220283/Z/20/Z).	Yes	Wellcome	Charity
42	Evans, William	Congenital long QT syndrome	Primary focus	William Evans was funded by a National Institute for Health Research (NIHR) fellowship for this research project. This publication presents independent research funded by the National Institute for Health Research (NIHR). The views expressed are those of the authors and not necessarily those of the NHS, the NIHR or the Department of Health and Social Care.	Yes	NIHR	Public (UK)
43	Wang, Shaolin	Cystic fibrosis; Sickle cell disease	Broader remit	This study was funded by the NIHR Health and Social Care Delivery Research Programme (NIHR130258). The views expressed are those of the authors and not necessarily those of the NIHR or the Department of Health and Social Care. Laura Anselmi acknowledges funding from Medical Research Council (MRC) grant MR/S022554/1.	Yes	NIHR (Support: MRC - fellowship)	Public (UK)
44	Alsaggaf, Rotana	Myotonic dystrophy type 1	Primary focus	This work was supported by the Intramural Research Program of the Division of Cancer Epidemiology and Genetics, National Cancer Institute, National Institutes of Health, USA. H.L. receives support from the Canadian Institutes of Health Research (Foundation Grant FDN-167281), the Canadian Institutes of Health Research and Muscular Dystrophy Canada (Network Catalyst Grant for NMD4C), the Canada Fou…	Yes	Intramural Research Program, NCI, NIH, USA (Support: Canadian Institutes of Health Research, Muscular Dystrophy Canada, Canada Foundation for Innovation, Canada Research Chairs Program)	Public (USA)
45	Udeze, Chuka	Sickle cell disease	Primary focus	This study was supported by Vertex Pharmaceuticals Incorporated	Yes	Vertex Pharmaceuticals Incorporated	Industry
46	Udeze, Chuka	Beta-thalassaemia	Primary focus	This study was supported by Vertex Pharmaceuticals Incorporated	Yes	Vertex Pharmaceuticals Incorporated	Industry
47	Chiovoloni, Roberta	Cystic fibrosis; Marfan syndrome	Broader remit	The author(s) disclosed receipt of the following financial support for the research, authorship and/or publication of this article. This work was supported by the National Institute for Health Research (NIHR) under its Programme Artificial Intelligence for Multiple and Long-Term Conditions (NIHR203988). The views expressed are those of the author(s) and not necessarily those of the NIHR or the De…	Yes	NIHR	Public (UK)
Funding summary |
	Charity n=7
	Industry n=14
	Public n=19
	Mixed charity and public n=3
	Mixed industry and public n=3
	Unfunded (PhD) n=1

## Sheet: S3 Condition by publication
Supplementary materials [Wright et al. 2026. EJHG. Systematic mapping of rare genetic disease studies using UK primary care electronic health records]
Supplementary Table 3. Summary of rare genetic diseases reported in eligible peer-reviewed publications using UK primary care electronic health record databases
Each row represents a single rare genetic disease as reported within an individual publication; publications reporting more than one rare genetic disease therefore contribute multiple rows.
Publication number	Publication-condition number	First author	Year of publication	DOI	Title	Rare genetic disease	ORPHAcode	Representation of rare genetic disease in this study	Primary care database	Linked datasets (including deprivation) Yes/No	Small-area level deprivation data	Details of linked datasets (excluding deprivation data)	Study period	Study design	Case ascertainment (data source used to define study population)	Case definition approach	Does the condition have a specific ICD-10 code?	ICD-10 code for rare genetic disease (Orphanet mapped) with corresponding term and index terms	Study population case definition	Comparator group? (Yes/No)	Comparator strategy	Comparator group definition	Matching variables	Number of comparators per case	Sample size of genetic rare disease group	Sample size of comparator group	Ethnicity covariate	Analysis plans	Outcome domains	Prevalence in study	Prevalence in Orphanet	Key findings, implications and impact	PPIE
1	1	Sackley, Catherine	2011	https://doi.org/10.1159/000331912	Huntington's Disease: Current Epidemiology and Pharmacological Management in UK Primary Care	Huntington's disease	ORPHA:399	Primary focus	THIN	No	Not reported	None	2004-2008	Cohort study (descriptive; temporal trend analysis)	Primary care only	Diagnostic code (sensitivity analysis with broader case definition)	Yes	G10 Huntington disease (including Huntington chorea) and F02.2 Dementia in Huntington disease	Patients were identified as diagnosed with HD if they had a Read code indicating the condition. Relevant Read codes were identified by the research team, which included a consultant neurologist. Read codes indicating a possible diagnosis (other, unspecified chorea) and a family history of the condition were also identified. It was anticipated that a proportion of identified patients would have be…	No	None	None	N/A	None	324	N/A	Not reported	Incidence calculated as new HD cases per 100,000 person-years and prevalence as diagnosed cases per 100,000 population (2004-2008) using THIN denominators. Kaplan-Meier survival analysis estimated median survival from diagnosis and from symptom onset (subset prescribed anti-chorea medication). Age at diagnosis and symptom onset summarised descriptively. Prescribing data grouped by BNF categories,…	Prevalence, incidence and prescribed medications	6.54 per 10,000	1-5 per 10,000	Peak HD prevalence 6.54 per 100,000 population. Speculative prevalence with addition of unspecified chorea and 50% of FH of HD records: 10.29 per 100,000. Findings support debate HD more frequent than previously reported; 40% of prescriptions CNS drugs (antidepressants ~50% cohort), nutrition support 11%.	Not reported
2	2	Patch, Christine	2011	https://doi.org/10.1053/j.ajkd.2011.01.023	Use of Antihypertensive Medications and Mortality of Patients With Autosomal Dominant Polycystic Kidney Disease: A Population-Based Study	Autosomal dominant polycystic kidney disease	ORPHA:730	Primary focus	CPRD Gold	No	Not reported	None	1991-2008	Cohort study (descriptive)	Primary care only	Diagnostic code	Yes	Q61.2 Polycystic kidney, autosomal dominant	>15 years of age. Read and Oxmis codes corresponding to ADPKD; Nine in codelist (three codes accounted for 88% of all occurrences) included in supplementary materials of paper	No	None	None	N/A	None	2085	N/A	Not reported	Random-effects Poisson regression model used with death as the primary outcome adjusted for age, sex and year of entry into the cohort, calendar year, prevalent comorbidities (coronary heart disease, stroke, diabetes, hyperlipidaemia, and lipid-lowering therapy). Person-time modeled as the exposure. Sensitivity analysis combined deaths and new renal replacement therapy events. Predictors included…	Antihypertensive medication prescriptions, renal replacement therapy, and all-cause mortality	Not reported	1-5 per 10,000	Greater coverage and intensity of antihypertensive therapy associated with lower mortality in ADPKD.	Not reported
3	3	Douglas, Ian	2013	https://doi.org/10.1136/bmjopen-2012-002085	Juvenile Huntington's disease: a population-based study using the General Practice Research Database	Huntington's disease	ORPHA:399	Primary focus	CPRD Gold	No	Not reported	None	1990-2010	Cohort study (descriptive; temporal trend analysis)	Primary care only	Diagnostic code	Yes	G10 Huntington disease (including Huntington chorea) and F02.2 Dementia in Huntington disease	Children and young people <21 years of age, with at least one of two Read codes compatible with HD diagnosis in the CPRD recorded. The Read codes used to identify cases in the database were F134.00 "Huntington's chorea" and Eu02200 "Dementia due to Huntington chorea"	No	None	None	N/A	None	21	N/A	Not reported	Incidence was calculated from the numbers of incident cases, within 5 year age bands, in relation to the total number of patient-years within the same age-band. Prevalence was calculated, for each year during the study period (1990-2010), from the numbers of patients with recorded juvenile HD divided by the total numbers of patients aged less than 21 years during that year. For estimates of both …	Prevalence, incidence and prescribing patterns	Juvenile onset: 0.68 per 100,000	Juvenile onset not reported	Juvenile HD prevalence and incidence minimum estimates were 6.77 (95% CI 5.60-8.12) and 0.70 (0.36-1.22) per million patient-years. Multinational studies needed for treatment strategies.	Not reported
4	4	Evans, Stephen JW	2013	https://doi.org/10.1136/jnnp-2012-304636	Prevalence of adult Huntington's disease in the UK based on diagnoses recorded in general practice records	Huntington's disease	ORPHA:399	Primary focus	CPRD Gold	No	Not reported	None	1990-2010	Cohort study (descriptive; temporal trend analysis)	Primary care only	Diagnostic code (manual review of broader case definition)	Yes	G10 Huntington disease (including Huntington chorea) and F02.2 Dementia in Huntington disease	Adults (≥21 years) with at least one of two Read codes compatible with HD diagnosis in the CPRD recorded >21 years of age; The Read codes used to identify cases in the database were F134.00 "Huntington's chorea" and Eu02200 "Dementia due to Huntington chorea"	No	None	None	N/A	None	1136	N/A	Not reported	Prevalence was estimated from the ratio of number of persons with a recorded diagnosis of HD on 1 July each year, between 1990 and 2010, divided by the total number of persons in the database, on that same date. Binomial CIs were calculated. In estimating the prevalence in age bands, and among various geographical regions of the UK, annual point prevalence estimates were averaged and approximate …	Prevalence	12.3 per 100,000	1-9 per 100,000	HD prevalence doubled from 1990-2010. Authors call for “ingenuity and responsiveness” for HD care.	Not reported
5	5.1	Pouwels, S	2014	https://doi.org/10.1007/s00198-013-2442-2	Risk of fracture in patients with muscular dystrophies	Becker muscular dystrophy	ORPHA:98895	Broader remit	CPRD Gold	No	Not reported	None	1987-2012	Cohort study (matched)	Primary care only	Diagnostic code	No	G71.0 Muscular dystrophy (indexes 10 terms: autosomal recessive childhood type resembling Duchenne or Becker, Becker, Emery-Dreifuss, distal, facioscapulohumeral, limb-girdle, ocular, oculopharyngeal, scapuloperoneal, and Duchenne).	All patients with at least one recorded diagnosis of muscular dystrophy during the period of CPRD data collection (January 1987 - August 2012). Incident cases were defined as individuals whose first recorded general practitioner visit for muscular dystrophy (i.e. the index date) occurred during valid data collection. Separate groups were defined for Duchenne MD, Becker, Emery-Dreifuss, distal, fa…	Yes	Internal individual-level matching	Each individual with muscular dystrophy was matched by year of birth, sex and practice up to six patients without a history of muscular dystrophy. Comparator patients had to be enrolled in the GPRD before or at the time of the index date of their matched MD patient and were assigned the same index date.	Age; sex; primary care practice; at index date (first record of muscular dystrophy)	6	23	138	Not reported	Cox proportional hazards models with time-varying covariates (the potential risk factors for fracture) were used in order to estimate HRs of fracture risk. In order to yield an estimate of the HR, fracture rates in MD patients were compared with the rates in control patients. The main analyses were stratified for age, sex, the use of oral glucocorticoids and psychotropic medications. Adjustments …	Risk of fracture	Not reported	1-9 per 100,000	Muscular dystrophies associated with increased fracture risk (HR 1.4, 95% CI 1.14-1.71), especially of the foot and ankle. Excess risk confined to DM1 and recent oral glucocorticoid exposure; no increased risk observed in DMD, males, or <20 years. First study to determine fracture risk in muscular dystrophies.	Not reported
5	5.2	Pouwels, S	2014	https://doi.org/10.1007/s00198-013-2442-2	Risk of fracture in patients with muscular dystrophies	Duchenne muscular dystrophy	ORPHA:98896	Broader remit	CPRD Gold	No	Not reported	None	1987-2012	Cohort study (matched)	Primary care only	Diagnostic code	No	G71.0 Muscular dystrophy (indexes 10 terms: autosomal recessive childhood type resembling Duchenne or Becker, Becker, Emery-Dreifuss, distal, facioscapulohumeral, limb-girdle, ocular, oculopharyngeal, scapuloperoneal, and Duchenne).	All patients with at least one recorded diagnosis of muscular dystrophy during the period of CPRD data collection (January 1987 - August 2012). Incident cases were defined as individuals whose first recorded general practitioner visit for muscular dystrophy (i.e. the index date) occurred during valid data collection. Separate groups were defined for Duchenne MD, Becker, Emery-Dreifuss, distal, fa…	Yes	Internal individual-level matching	Each individual with muscular dystrophy was matched by year of birth, sex and practice up to six patients without a history of muscular dystrophy. Comparator patients had to be enrolled in the GPRD before or at the time of the index date of their matched MD patient and were assigned the same index date.	Age; sex; primary care practice; at index date (first record of muscular dystrophy)	6	106	636	Not reported	Cox proportional hazards models with time-varying covariates (the potential risk factors for fracture) were used in order to estimate HRs of fracture risk. In order to yield an estimate of the HR, fracture rates in MD patients were compared with the rates in control patients. The main analyses were stratified for age, sex, the use of oral glucocorticoids and psychotropic medications. Adjustments …	Risk of fracture	Not reported	1-9 per 100,000	Muscular dystrophies associated with increased fracture risk (HR 1.4, 95% CI 1.14-1.71), especially of the foot and ankle. Excess risk confined to DM1 and recent oral glucocorticoid exposure; no increased risk observed in DMD, males, or <20 years. First study to determine fracture risk in muscular dystrophies.	Not reported
5	5.3	Pouwels, S	2014	https://doi.org/10.1007/s00198-013-2442-2	Risk of fracture in patients with muscular dystrophies	Facioscapulohumeral muscular dystrophy	ORPHA:269	Broader remit	CPRD Gold	No	Not reported	None	1987-2012	Cohort study (matched)	Primary care only	Diagnostic code	No	G71.0 Muscular dystrophy (indexes 10 terms: autosomal recessive childhood type resembling Duchenne or Becker, Becker, Emery-Dreifuss, distal, facioscapulohumeral, limb-girdle, ocular, oculopharyngeal, scapuloperoneal, and Duchenne).	All patients with at least one recorded diagnosis of muscular dystrophy during the period of CPRD data collection (January 1987 - August 2012). Incident cases were defined as individuals whose first recorded general practitioner visit for muscular dystrophy (i.e. the index date) occurred during valid data collection. Separate groups were defined for Duchenne MD, Becker, Emery-Dreifuss, distal, fa…	Yes	Internal individual-level matching	Each individual with muscular dystrophy was matched by year of birth, sex and practice up to six patients without a history of muscular dystrophy. Comparator patients had to be enrolled in the GPRD before or at the time of the index date of their matched MD patient and were assigned the same index date.	Age; sex; primary care practice; at index date (first record of muscular dystrophy)	6	33	198	Not reported	Cox proportional hazards models with time-varying covariates (the potential risk factors for fracture) were used in order to estimate HRs of fracture risk. In order to yield an estimate of the HR, fracture rates in MD patients were compared with the rates in control patients. The main analyses were stratified for age, sex, the use of oral glucocorticoids and psychotropic medications. Adjustments …	Risk of fracture	Not reported	1-9 per 100,000	Muscular dystrophies associated with increased fracture risk (HR 1.4, 95% CI 1.14-1.71), especially of the foot and ankle. Excess risk confined to DM1 and recent oral glucocorticoid exposure; no increased risk observed in DMD, males, or <20 years. First study to determine fracture risk in muscular dystrophies.	Not reported
5	5.4	Pouwels, S	2014	https://doi.org/10.1007/s00198-013-2442-2	Risk of fracture in patients with muscular dystrophies	Myotonic dystrophy type 1	ORPHA:273	Broader remit	CPRD Gold	No	Not reported	None	1987-2012	Cohort study (matched)	Primary care only	Diagnostic code	No	G71.1 Myotonic disorders (indexes 10 terms: Dystrophia myotonica [Steinert], Chondrodystrophic Myotonia, Drug-induced Myotonia, Symptomatic Myotonia, Myotonia congenita NOS, Myotonia congenita dominant [Thomsen], Myotonia congenita recessive [Becker], Neuromyotonia [Isaacs], Paramyotonia congenita, Pseudomyotonia); G71.0 Muscular dystrophy (indexes 10 terms: autosomal recessive childhood type res…	All patients with at least one recorded diagnosis of muscular dystrophy during the period of CPRD data collection (January 1987 - August 2012). Incident cases were defined as individuals whose first recorded general practitioner visit for muscular dystrophy (i.e. the index date) occurred during valid data collection. Separate groups were defined for Duchenne MD, Becker, Emery-Dreifuss, distal, fa…	Yes	Internal individual-level matching	Each individual with muscular dystrophy was matched by year of birth, sex and practice up to six patients without a history of muscular dystrophy. Comparator patients had to be enrolled in the GPRD before or at the time of the index date of their matched MD patient and were assigned the same index date.	Age; sex; primary care practice; at index date (first record of muscular dystrophy)	6	217	1302	Not reported	Cox proportional hazards models with time-varying covariates (the potential risk factors for fracture) were used in order to estimate HRs of fracture risk. In order to yield an estimate of the HR, fracture rates in MD patients were compared with the rates in control patients. The main analyses were stratified for age, sex, the use of oral glucocorticoids and psychotropic medications. Adjustments …	Risk of fracture	Not reported	1-5 per 10,000	Muscular dystrophies associated with increased fracture risk (HR 1.4, 95% CI 1.14-1.71), especially of the foot and ankle. Excess risk confined to DM1 and recent oral glucocorticoid exposure; no increased risk observed in DMD, males, or <20 years. First study to determine fracture risk in muscular dystrophies.	Not reported
6	6	Donaldson, James D	2014	https://doi.org/10.1136/thoraxjnl-2013-203720	The UK prevalence of hereditary haemorrhagic telangiectasia and its association with sex, socioeconomic status and region of residence: a population-based study	Hereditary haemorrhagic telangiectasia	ORPHA:774	Primary focus	THIN	Yes	Townsend Deprivation Index in quintiles	None	2000-2010	Cohort study (descriptive)	Primary care only	Diagnostic code (sensitivity analysis with broader case definition)	Yes	I78.0 Hereditary haemorrhagic telangiectasia (also indexes the term: Rendu-Osler-Weber disease)	Primary care record of either of the two read codes: G770.00 "Hereditary haemorrhagic telangiectasia" and G770.11 "Rendu - Osler - Weber disease"	No	None	None	N/A	None	563	N/A	Not reported	Data for 2010 (most recent complete data year) were used to calculate a point prevalence for HHT, stratified by sex, age group (<15years, 15-49 years and 50+ years), geographical location and socioeconomic status (Townsend index in quintiles)	Prevalence	1.06 per 10,000	1-9 per 100,000	Higher prevalence of HHT than previously reported. Diagnostic bias towards females, affluence, and regional disparities. Evidence supporting sex-modified phenotypic expression in HHT.	Not reported
7	7	Donaldson, James D	2015	https://doi.org/10.1212/WNL.0000000000001538	Complications and mortality in hereditary hemorrhagic telangiectasia: A population-based study	Hereditary haemorrhagic telangiectasia	ORPHA:774	Primary focus	THIN	Yes	Townsend Deprivation Index in quintiles	None	1985-2011	Case-control study (matched)	Primary care only	Diagnostic code	Yes	I78.0 Hereditary haemorrhagic telangiectasia (also indexes the term: Rendu-Osler-Weber disease)	Primary care record of either of the two read codes: G770.00 "Hereditary haemorrhagic telangiectasia" and G770.11 "Rendu - Osler - Weber disease"	Yes	Internal, individual-level matching	Up to 10 comparators matched to each affected individual by age, sex and primary care practice (exclusions were two HHT read codes, and also any record of pulmonary arteriovenous malformations)	Age; sex; primary care practice	10	675	6696	Not reported	Conditional logistic regression was used to quantify the association between HHT diagnosis and complications compared with unaffected matched comparators, adjusting for smoking status (no significant differences for other confounding variables). Survival analysis was performed using Kaplan-Meier methods, with Cox regression models used to compare mortality rates between groups, adjusting for smok…	Complications, comorbidities, and all-cause mortality	Not reported	1-5 per 10,000	HHT associated with increased odds of stroke, cerebral abscess, major bleeding complications, and poorer survival (death HR 2.0; median age at death 3 years younger than matched comparators).	Not reported
8	8	Wexler, Nancy S	2016	http://dx.doi.org/10.1136/bmjopen-2015-009070	Incidence of adult Huntington's disease in the UK: a UK-based primary care study and a systematic review	Huntington's disease	ORPHA:399	Primary focus	CPRD Gold	No	Not reported	None	1990-2010	Cohort study (descriptive; temporal trend analysis)	Primary care only	Diagnostic code	Yes	G10 Huntington disease (including Huntington chorea) and F02.2 Dementia in Huntington disease	Adults (≥21 years) with at least one of two Read codes compatible with HD diagnosis in the CPRD recorded >21 years of age; The Read codes used to identify cases in the database were F134.00 "Huntington's chorea" and Eu02200 "Dementia due to Huntington chorea"	No	None	None	N/A	None	393	N/A	Not reported	Incidence was calculated from the ratio of number of persons with a new recorded diagnosis of HD for each year from 1990 to 2010, divided by the total number of persons in the database for that year, who had also had at least 1 year in the database and were aged at least 21 years. Binomial CIs were calculated. In estimating the incidence in age bands, annual incidence estimates were averaged and …	Incidence	Not reported	1-9 per 100,000	Stable incidence of adult-onset HD despite doubling of prevalence from 1990-2010, suggesting greater willingness to record existing HD diagnoses in primary care EHR ± improved survival.	Not reported
9	9	Kingswood, Christopher	2016	http://dx.doi.org/10.1016/j.ejpn.2015.11.011	The clinical profile of tuberous sclerosis complex (TSC) in the United Kingdom: A retrospective cohort study in the Clinical Practice Research Datalink (CPRD)	Tuberous sclerosis complex	ORPHA:805	Primary focus	CPRD Gold	Yes	Not reported	HES APC; HES OP; ONS death	1987-2013	Cohort study (descriptive)	Primary care | secondary care	Diagnostic code	Yes	Q85.1 Tuberous sclerosis (indexes two terms: Bourneville disease and Epiloia)	Patients with a primary care record of Read code: PK5.00 or PK5.12; or secondary care record of ICD-10 code Q85.1 from 1st January 1987 to 30th June 2013 (earliest - latest CPRD data at extraction date) were included. Only CPRD patients eligible for HES linkage were included and were retained irrespective of individual observation time ('follow-up duration'). Patients determined to be incorrectly…	Yes	Random internal sample	100,000 randomly selected patients from CPRD GOLD with linked HES data	N/A	299	334	100000	Not reported	Separate analyses were conducted for the full TSC cohort and a TSC Birth cohort (records available from birth). Age-stratified comparisons were made with an unmatched comparator group of 100,000 randomly selected CPRD patients eligible for HES linkage. The frequency of TSC-related and TSC-associated manifestations was analysed by individual condition and organ system, further stratified into paed…	Complications, comorbidities, and all-cause mortality	~5 per 100,000	1-9 per 100,000	EHR phenotyping library developed (“MedITOSC”). TSC characterised by multi-system involvement highlighting the importance of multidisciplinary care.	Not reported
10	10	Kingswood, John C	2016	https://doi.org/10.1080/13696998.2016.1199432	The economic burden of tuberous sclerosis complex in the UK: A retrospective cohort study in the Clinical Practice Research Datalink	Tuberous sclerosis complex	ORPHA:805	Primary focus	CPRD Gold	Yes	Not reported	HES APC; HES OP	1987-2013	Cohort study (matched)	Primary care | secondary care	Diagnostic code	Yes	Q85.1 Tuberous sclerosis (indexes two terms: Bourneville disease and Epiloia)	Patients with a primary care record of Read code: PK5.00 or PK5.12; or a secondary care record of ICD-10 code Q85.1 from 1st January 1987 to 30th June 2013 (earliest - latest CPRD data at extraction date) were included. Only CPRD patients eligible for HES linkage with at least 3 years of continuous data prior to the last available record (defined as transfer out of the CPRD practice, death, or ot…	Yes	Internal, individual-level matching	Up to 5 comparators per TSC case, randomly selected from CPRD, matched on age, sex, and calendar year of last record. Comparators were required to have at least 3 years of data with at least one recorded healthcare event (including administrative codes) during this period, in addition to the last record	Age; sex; calendar time (year of last record); primary care practice	5	286	1430	Not reported	Summary statistics described demographics and medical history for the TSC cohort and comparator group. Student's t-tests were used for comparisons, with Satterthwaite's method applied when variances were unequal. Analyses were stratified by paediatric (<18 years) and adult (≥18 years) age groups. Healthcare costs were estimated using Personal Social Services Research Unit (PSSRU) costs for GP con…	Healthcare utilisation and costs	Not reported	1-9 per 100,000	TSC associated with more than double healthcare use and costs compared with unaffected matched comparators. Brain, kidney, and nervous system manifestations were key cost drivers.	Not reported
11	11	Kingswood, John C	2016	http://dx.doi.org/10.1080/13696998.2016.1202254	The economic burden of tuberous sclerosis complex in UK patients with renal manifestations: a retrospective cohort study in the clinical practice research datalink (CPRD)	Tuberous sclerosis complex	ORPHA:805	Primary focus	CPRD Gold	Yes	Not reported	HES APC; HES OP	1987-2013	Cohort study (matched)	Primary care | secondary care	Diagnostic code	Yes	Q85.1 Tuberous sclerosis (indexes two terms: Bourneville disease and Epiloia)	A sub-population of 79 TSC patients with renal manifestations from the full TSC cohort (N=286) in CPRD-HES linked study by same research group (see other Kingswood et al 2016 paper). Selection on renal TSC cohort 'based on presence of selected diagnostic codes' (renal manifestations listed in MedITOSC table include Polycystic kidney disease, simple cyst, chronic kidney disease stage 3-5, kidney n…	Yes	Internal, individual-level matching	Up to 5 comparators per TSC case, randomly selected from CPRD, matched on age, sex, and calendar year of last record. Comparators were required to have at least 3 years of data with at least one recorded healthcare event (including administrative codes) during this period, in addition to the last record	Age; sex; calendar time (year of last record); primary care practice	5	79	395	Not reported	Same analysis as conducted for full TSC cohort (see Kingswood et al 2016 initial paper) but modelling of costs for subpopulation of TSC patients with renal manifetations	Healthcare utilisation and costs	Not reported	1-9 per 100,000	TSC with renal manifestations associated with almost triple the healthcare costs than unaffected matched comparators. Neurological and psychiatric comorbidities were key cost drivers.	Not reported
12	12	Shepherd, Charles	2017	http://dx.doi.org/10.1136/bmjopen-2016-015236	Understanding the health economic burden of patients with tuberous sclerosis complex (TSC) with epilepsy: a retrospective cohort study in the UK Clinical Practice Research Datalink (CPRD)	Tuberous sclerosis complex	ORPHA:805	Primary focus	CPRD Gold	Yes	Not reported	HES APC; HES OP	1987-2013	Cohort study (matched)	Primary care | secondary care	Diagnostic code	Yes	Q85.1 Tuberous sclerosis (indexes two terms: Bourneville disease and Epiloia)	A sub-population of 209 TSC patients with epilepsy from the full TSC cohort (N=286) in CPRD-HES linked study by same research group (see Kingswood et al 2016 paper).	Yes	Internal, individual-level matching	Up to 5 comparators per TSC case, randomly selected from CPRD, matched on age, sex, and calendar year of last record. Comparators were required to have at least 3 years of data with at least one recorded healthcare event (including administrative codes) during this period, in addition to the last record	Age; sex; calendar time (year of last record); primary care practice	5	209	1045	Not reported	Same analysis as conducted for full TSC cohort (see Kingswood et al 2016 initial paper) but modelling of costs for subpopulation of TSC patients with epilepsy	Healthcare utilisation and costs	Not reported	1-9 per 100,000	TSC with epilepsy associated with almost triple the healthcare costs than unaffected matched comparators. Neurological, psychiatric comorbidities, and AED polytherapy were key cost drivers.	Not reported
13	13	Wang, Youjin	2018	https://doi.org/10.1002/ijc.31143	Risk of skin cancer among patients with myotonic dystrophy type 1 based on primary care physician data from the U.K. Clinical Practice Research Datalink	Myotonic dystrophy type 1	ORPHA:273	Primary focus	CPRD Gold	Yes	IMD in quintiles (England only)	HES APC	1988-2016	Cohort study (matched)	Primary care only	Diagnostic code	No	G71.1 Myotonic disorders (indexes 10 terms: Dystrophia myotonica [Steinert], Chondrodystrophic Myotonia, Drug-induced Myotonia, Symptomatic Myotonia, Myotonia congenita NOS, Myotonia congenita dominant [Thomsen], Myotonia congenita recessive [Becker], Neuromyotonia [Isaacs], Paramyotonia congenita, Pseudomyotonia); G71.0 Muscular dystrophy (indexes 10 terms: autosomal recessive childhood type res…	Patients with a primary care record of DM1 diagnosis using Read codes F392011: Steinert's disease, and F392000: Dystrophia myotonica (Steinert's disease).	Yes	Internal, individual-level matching	Up to 20 comparators matched to each individual with DM1 by gender, birth year (±2 years), practice, and registration year (±1 year). Comparators were required to be alive at the index date (first DM1 record for cases diagnosed post-registration or registration date for those diagnosed pre-registration).	Age; sex; primary care practice; calendar time (registration year)	20	1061	15119	Not reported	Cox proportional hazards regression models were used to estimate hazard ratios (HRs) with 95% confidence intervals (CIs), adjusting for yearly average clinic visits. Analyses were stratified by sex, CPRD practice registration year, age at DM1 diagnosis, and geographical region. Sensitivity analyses included restricting to prospectively recorded diagnoses, limiting to 'up-to-standard' CPRD practic…	Risk of skin cancer	Not reported	1-5 per 10,000	DM1 associated with increased risk of BCC (HR 5.78, 95% CI 3.36-9.92), possibly earlier onset melanoma, and no records of cutaneous SCC. Findings support awareness, surveillance, and prevention.	Not reported
14	14	Jenkins-Jones, Sara	2018	https://doi.org/10.1530/EJE-17-0895	Poor compliance and increased mortality, depression and healthcare costs in patients with congenital adrenal hyperplasia	Congenital adrenal hyperplasia	ORPHA:418	Primary focus	CPRD Gold	Yes	Not reported	HES APC; HES OP; HES DID; ONS Death	1987-2015	Cohort study (matched)	Primary care | secondary care	Diagnostic code + prescription (± clinical adjudication)	Yes	E25.0 Congenital adrenogenital disorders associated with enzyme deficiency (Indexes Congenital adrenal hyperplasia, 21-Hydroxylase deficiency and Salt-losing congenital adrenal hyperplasia)	21 codes in total; 18 primary care recorded read codes and 3 HES APC recorded ICD-10 codes; also required co-prescription of at least one corticosteroid.	Yes	Internal, individual-level matching	10 comparators matched to each individual with CAH on year of birth, gender, general practice, registration at case index date and eligibility for linkage to HES and ONS datasets	Age; sex; primary care practice; calendar time (registration at index date)	10	562	5620	Not reported	Summary statistics for the cohort and matched comparator group were presented. Baseline characteristics compared using t-tests, Mann-Whitney U, or chi-square tests. Mortality analysed using Kaplan-Meier and Cox proportional hazards models, adjusted for age, sex, comorbidity, and index year. Rates and costs of healthcare use compared using Mann-Whitney U test. Point prevalence estimated with 95% W…	Treatment adherence, healthcare use and costs, depression, and all-cause mortality	5.84 per 100,000	1-9 per 100,000	CAH associated with increased risks of death, depression, healthcare costs, and suboptimal adherence to glucocorticoid steroids. Findings highlight the need for management strategies and adherence support.	Not reported
15	15	Soriano, Joan B	2018	https://doi.org/10.1183/13993003.00360-2018	Trends of testing for and diagnosis of α1-antitrypsin deficiency in the UK: more testing is needed	Alpha-1 antitrypsin deficiency	ORPHA:60	Primary focus	OPCRD	No	Not reported	None	1990-2004	Cohort study (descriptive; temporal trend analysis)	Primary care only	Diagnostic code + test result code + age-stratification	No	E88.0 other disorders of plasma protein metabolism not elsewhere classified (indexes Alpha-1-antitrypsin deficiency and Bisalbuminaemia)	Patients <60 years with COPD tested for and found to have diagnosis of AATD	Yes	Internal, group-level eligible denominator (COPD <60y; AATD-negative)	Patients <60 years with record of COPD tested for and found not to have AATD	N/A	3	157	506	Not reported	AATD prevalence, incidence, and testing rates were analysed annually by sex and age. Summary statistics described patient demographics and clinical characteristics. Comparisons between AATD-positive and AATD-negative COPD patients used Mann-Whitney, Chi-squared, or Fisher's exact tests, with post hoc residual analysis. Exact binomial methods calculated confidence intervals, with statistical signi…	Genetic testing frequency, diagnostic yield, and characteristics of test positive versus negative patients	Not reported (rates per COPD population denominator)	1-5 per 10,000	2.2% of COPD patients <60Y had evidence of AATD testing (23.7% positive). Findings suggest disparity with international recommendations (to test all COPD patients) and missed management opportunities.	Not reported
16	16	Schlüter, Daniela K	2018	https://doi.org/10.1136/thoraxjnl-2018-211706	Impact of cystic fibrosis on birthweight: a population based study of children in Denmark and Wales	Cystic fibrosis	ORPHA:586	Primary focus	WLGP via SAIL Databank	Yes	Welsh IMD 2008	CARIS; PEDW; ADBE	1998-2015	Cohort study (descriptive)	Primary care | secondary care | congenital anomaly register (CARIS)	Diagnostic code	Yes	E84 Cystic fibrosis (including E84.0 Cystic fibrosis with pulmonary manifestations, E84.1 Cystic fibrosis with intestinal manifestations, E84.8 Cystic fibrosis with other manifestations, and E84.9 Cystic fibrosis, unspecified), P75 (E84.1) Meconium ileus in cystic fibrosis	Children born during study period with a diagnosis of cystic fibrosis identified using ICD-10 code E84 or one of five Read codes (1264., 66k., 66k0., 9No7., C370) in GP data, Congenital Anomaly Register and Information Service (CARIS), or Patient Episode Database for Wales (PEDW) data.	Yes	Internal denominator	Children born as a result of singleton births in Wales during the study period, without a recorded diagnosis of cystic fibrosis, and with non-missing and plausible values for birthweight, gestational age, sex, deprivation, and parity.	N/A	1735	255	442409	Not reported	Causal mediation methods were used to estimate the direct effect of cystic fibrosis on birthweight (adjusted for gestational age) and the indirect effect mediated through gestational age. A two-component mixture of bivariate linear regression models was used to jointly model birthweight and gestational age. Covariates included sex, parity, and deprivation quintile. Model selection used backward e…	Birth weight and gestational age at delivery	5.76 per 10,000 births (255 per 442,644)	1-5 per 10,000	CF associated with lower birthweight (effect ~ maternal smoking). Further research needed to elucidate mechanism of CF-intrauterine growth restriction. Birthweight recording in CF registries recommended.	Not reported
17	17	Alsaggaf, Rotana	2018	https://doi.org/10.1093/jncics/pky052	Cancer Risk in Myotonic Dystrophy Type I: Evidence of a Role for Disease Severity	Myotonic dystrophy type 1	ORPHA:273	Primary focus	CPRD Gold	Yes	IMD in quintiles (England only)	HES APC; ONS Death	1988-2016	Cohort study (matched)	Primary care only	Diagnostic code	No	G71.1 Myotonic disorders (indexes 10 terms: Dystrophia myotonica [Steinert], Chondrodystrophic Myotonia, Drug-induced Myotonia, Symptomatic Myotonia, Myotonia congenita NOS, Myotonia congenita dominant [Thomsen], Myotonia congenita recessive [Becker], Neuromyotonia [Isaacs], Paramyotonia congenita, Pseudomyotonia); G71.0 Muscular dystrophy (indexes 10 terms: autosomal recessive childhood type res…	Patients with a primary care record of DM1 diagnosis using Read codes F392011: Steinert's disease, and F392000: Dystrophia myotonica (Steinert's disease). Stratification was based on age at first recorded DM1 diagnosis into three categories: 'congenital/childhood' (0-10 years), 'classic' (11-40 years), and 'late-onset' (>40 years). Patients excluded for the following reasons: 1) record of cancer …	Yes	Internal, individual-level matching	Up to 20 comparators matched to each individual with DM1 by gender, birth year (±2 years), practice, and registration year (±1 year). Comparators were required to be alive at the index date (first DM1 record for cases diagnosed post-registration or registration date for those diagnosed pre-registration).	Age; sex; primary care practice; calendar time (registration year)	20	927	13085	Not reported	Cox proportional hazards regression models were used to estimate hazard ratios (HRs) with 95% confidence intervals (CIs), adjusting for yearly average clinic visits and linkage status as a time-varying covariate. Analyses were stratified by sex, CPRD practice registration year, geographical region, and age at DM1 diagnosis (congenital/childhood 0-10 years, classic 11-40 years, late-onset >40 year…	Incidence of cancer	Not reported	1-5 per 10,000	DM1 associated with increased cancer risk 11-40 years (HR 1.81, 95% CI 1.12-2.93), especially thyroid (HR 15.93), uterine (HR 26.76), and melanoma (HR 5.98). Reduced risk in late-onset DM1 (>40 years; HR 0.53). Findings suggest age at diagnosis (~DM1 subtype/severity) modifies cancer susceptibility.	Not reported
18	18	Rassen, Jeremy A	2018	http://dx.doi.org/10.2147/CLEP.S181242	Measuring prevalence and incidence of chronic conditions in claims and electronic health record databases	Cystic fibrosis	ORPHA:586	Broader remit	CPRD Gold (parallel analysis in MarketScan claims US database)	No	Not reported	None	2011-2014	Methodological evaluation (impact of lookback and person-time on prevalence and incidence estimates)	Primary care only	Diagnostic code	Yes	E84 Cystic fibrosis (including E84.0 Cystic fibrosis with pulmonary manifestations, E84.1 Cystic fibrosis with intestinal manifestations, E84.8 Cystic fibrosis with other manifestations, and E84.9 Cystic fibrosis, unspecified), P75 Meconium ileus in cystic fibrosis	15 primary care recorded read codes (C10N100, C370.00, C370.12, C370000, C370100, C370111, C370200, C370300, C370400, C370500, C370700, C370800, C370900, C370y00, C370z00). Corresponding terms not provided.	No	None	N/A	N/A	N/A	N/A	N/A	Not reported	Impact of lookback periods and observable person-time on prevalence and incidence estimates	Impact of lookback on prevalence and incidence	2.31 per 10,000	1-5 per 10,000	Prevalence and incidence sensitive to lookback duration (how far back EHR searched for prior diagnoses). Shorter lookback underestimates prevalence and inflates incidence. Need for standardisation/transparency.	Not reported
19	19.1	Kuan, Valerie	2019	http://dx.doi.org/10.1016/S2589-7500(19)30012-3	A chronological map of 308 physical and mental health conditions from 4 million individuals in the English National Health Service	Cystic fibrosis	ORPHA:586	Broader remit	CPRD Gold	Yes	Not reported	HES APC	2010-2015	Cohort study (descriptive)	Primary care | secondary care	Diagnostic code	Yes	E84 Cystic fibrosis (including E84.0 Cystic fibrosis with pulmonary manifestations, E84.1 Cystic fibrosis with intestinal manifestations, E84.8 Cystic fibrosis with other manifestations, and E84.9 Cystic fibrosis, unspecified), P75 (E84.1) Meconium ileus in cystic fibrosis	ICD-10 code E84 cystic fibrosis or one of 18 primary care recorded read codes v2	No	None	N/A	N/A	N/A	N/A	N/A	Yes; grouped into the five categories of the 2011 UK census	Cumulative incidence and period prevalence estimates stratified by age, ethnicity, and sex (male and female), and age at first diagnosis	Prevalence and incidence	5 per 10,000	1-5 per 10,000	CF had bimodal age-at-diagnosis distribution, suggesting that carriers of autosomal recessive disorders are likely to be misclassified as affected in EHR data (i.e. recorded as having CF, instead of CF carrier).	Not reported
19	19.2	Kuan, Valerie	2019	http://dx.doi.org/10.1016/S2589-7500(19)30012-3	A chronological map of 308 physical and mental health conditions from 4 million individuals in the English National Health Service	Sickle cell disease	ORPHA:275752	Broader remit	CPRD Gold	Yes	Not reported	HES APC	2010-2015	Cohort study (descriptive)	Primary care | secondary care	Diagnostic code	Yes	D57.0 Sickle-cell anaemia with crisis; D57.1 Sickle-cell anaemia without crisis; D57.2 Double heterozygous sickling disorders; D57.8 Other sickle-cell disorders	13 primary care recorded read codes and 4 ICD-10 code in HES APC (all 4 ICD-10 codes previously listed were used)	No	None	N/A	N/A	N/A	N/A	N/A	Yes; grouped into the five categories of the 2011 UK census	Cumulative incidence and period prevalence estimates stratified by age, ethnicity, and sex (male and female), and age at first diagnosis	Prevalence and incidence	2.7 per 10,000	1-5 per 10,000	Chronological map of 308 conditions across the lifecourse with cumulative incidence and period prevalence estimates for multiple morbidities in parallel from birth to advanced age, including sickle cell anaemia (and CF). Highlights feasibility of embedding rare genetic conditions within a lifecourse map of multimorbidity.	Not reported
20	20	Alsaggaf, Rotana	2019	https://doi.org/10.1002/acn3.50856	Benign tumors in myotonic dystrophy type I target disease-related cancer sites	Myotonic dystrophy type 1	ORPHA:273	Primary focus	CPRD Gold	Yes	Not reported	ONS Death	1988-2016	Cohort study (matched)	Primary care only	Diagnostic code	No	G71.1 Myotonic disorders (indexes 10 terms: Dystrophia myotonica [Steinert], Chondrodystrophic Myotonia, Drug-induced Myotonia, Symptomatic Myotonia, Myotonia congenita NOS, Myotonia congenita dominant [Thomsen], Myotonia congenita recessive [Becker], Neuromyotonia [Isaacs], Paramyotonia congenita, Pseudomyotonia); G71.0 Muscular dystrophy (indexes 10 terms: autosomal recessive childhood type res…	Patients with a primary care record of DM1 diagnosis using Read codes F392011: Steinert's disease, and F392000: Dystrophia myotonica (Steinert's disease). Stratification was based on age at first recorded DM1 diagnosis into three categories: 'congenital/childhood' (0-10 years), 'classic' (11-40 years), and 'late-onset' (>40 years). All participants were cancer-free prior to the start of follow-up.	Yes	Internal, individual-level matching	Up to 20 comparators matched to each individual with DM1 by gender, birth year (±2 years), practice, and registration year (±1 year). Comparators were required to be alive at the index date (first DM1 record for cases diagnosed post-registration or registration date for those diagnosed pre-registration).	Age; sex; primary care practice; calendar time (registration year)	20	927	13085	Not reported	Cox proportional hazards regression models were used to estimate hazard ratios (HRs) with 95% confidence intervals (CIs), adjusting for healthcare encounters and health-seeking behaviour indicators (e.g. cancer screening and influenza vaccination). Analyses were stratified by sex and age at DM1 diagnosis (congenital/childhood 0-10 years, classic 11-40 years, late-onset >40 years). Sensitivity ana…	Incidence of benign tumours	Not reported	1-5 per 10,000	DM1 associated with increased risks of benign tumours: thyroid (HR 10.4), CNS (HR 8.4), colorectal polyps (HR 4.3), and uterine fibroids (HR 2.7); mirroring cancer site risks. Clinical vigilance recommended.	Not reported
21	21	Wolfson, David B	2019	https://doi.org/10.1177/0962280218804275	Benefits of combining prevalent and incident cohorts: An application to myotonic dystrophy	Myotonic dystrophy type 1	ORPHA:273	Primary focus	CPRD Gold	No	Not reported	None	1988-2016	Methodological evaluation (combining prevalent and incident cohorts for survival analysis)	Primary care only	Diagnostic code	No	G71.1 Myotonic disorders (indexes 10 terms: Dystrophia myotonica [Steinert], Chondrodystrophic Myotonia, Drug-induced Myotonia, Symptomatic Myotonia, Myotonia congenita NOS, Myotonia congenita dominant [Thomsen], Myotonia congenita recessive [Becker], Neuromyotonia [Isaacs], Paramyotonia congenita, Pseudomyotonia); G71.0 Muscular dystrophy (indexes 10 terms: autosomal recessive childhood type res…	Patients with a primary care record of DM1 diagnosis using Read codes F392011 (Steinert's disease) and F392000 (Dystrophia myotonica [Steinert's disease]). The study classified cases based on the Up-To-Standard (UTS) date of their CPRD GOLD practice. Prevalent cases: Record of DM1 diagnosis before their practice's UTS date (left-truncated data). Incident cases: Record of DM1 after their practice'…	No	None	None	N/A	None	979	N/A	Not reported	Non-parametric survival analysis (NPMLE) using combined incident and prevalent cohorts	All-cause mortality	Not reported	1-5 per 10,000	Survival estimates in DM1 (exemplar rare genetic disease) varied by cohort definition: incident-only underestimated long-term survival, prevalent-only overestimated. Combining both improved precision.	Not reported
22	22	Tresoldi, Alberto S	2020	https://doi.org/10.1210/clinem/dgz006	Increased Infection Risk in Addison's Disease and Congenital Adrenal Hyperplasia: A Primary Care Database Cohort Study	Congenital adrenal hyperplasia	ORPHA:418	Primary focus	THIN	Yes	Townsend Deprivation Index in quintiles	None	1995-2018	Cohort study (matched)	Primary care only	Diagnostic code ± prescription	Yes	E25.0 Congenital adrenogenital disorders associated with enzyme deficiency (Indexes Congenital adrenal hyperplasia, 21-Hydroxylase deficiency and Salt-losing congenital adrenal hyperplasia)	14 primary care recorded read codes (C152000,Congenital adrenogenital syndrome; C152200,Defective synthesis of 21 hydroxylase; C152300,Defective synthesis of 11B hydroxylase; C152400,Defective synthesis of 3B hydroxysteroid dehydrogenase; C152500,Defective synthesis of 17-20 desmolase; C152600,Defective synthesis of 17 alpha hydroxylase; C152700,Other adrenogenital syndrome with salt loss; C15280…	Yes	Internal, individual-level matching	For every exposed patient, random selection of 2 individuals from a pool of patients matched for age, sex, and GP practice who did not have a Read code consistent with Primary Adrenal Insufficiency (PAI) at any point before or during the observation period.	Age; sex; primary care practice	2	602	1204	Not reported	Adjusted incidence rate ratios calculated using multivariate Poisson regression analysis, adjusted for age, sex, smoking status, BMI, Townsend Deprivation Index, and Charlson Comorbidity Index.	Risk of infections (lower respiratory, urinary tract, gastrointestinal) and antimicrobial prescribing	5.84 per 100,000	1-9 per 100,000	CAH associated with higher risk of LRTI (RR 2.36) and UTI (RR 1.40). Antibiotic prescription rates higher in glucocorticoid-treated CAH (RR 1.77). Clinical vigilance and antimicrobial stewardship needed.	Not reported
23	23	Hawley, Samuel	2020	https://doi.org/10.1210/clinem/dgz203	Prevalence and Mortality of Individuals With X-Linked Hypophosphatemia: A United Kingdom Real-World Data Analysis	X-linked hypophosphataemia	ORPHA:89936	Primary focus	CPRD Gold	Yes	Not reported	ONS Death	1995-2016	Cohort study (matched)	Primary care only	Algorithmic, multi-criteria expert-adjudicated	No	E83.3 Disorders of phosphorus metabolism and phosphatases (indexes six terms: Acid phosphatase deficiency, Familial hypophosphataemia, Hypophosphatasia, Vitamin-D-resistant osteomalacia, and Vitamin-D-resistant rickets)	Potential XLH cases were retrieved based on presence of GP recorded diagnostic codes for rickets- or osteomalacia-related conditions. Cases were eligible for grading if they had ≥2 low serum phosphate values, ≥50% of phosphate results below the reference range (if <3 results), or no serum phosphate data. Two clinical experts independently graded cases as "highly likely", "likely", "possible", "un…	Yes	Internal, individual-level matching	Up to 4 unaffected comparators (without any of the Read codes of interest) were matched to each potential XLH case, based on age, gender, and GP practice.	Age; sex; primary care practice	4	122	Not reported	Not reported	Concordance in XLH case likelihood grading by the two clinicians was assessed using weighted kappa. Temporal trends in XLH prevalence and 95% confidence intervals were estimated by dividing mid-year case counts by CPRD annual denominator data, with estimates stratified by age (<16 vs ≥16 years). Deaths (and causes where available) were identified, and mortality incidence rates calculated separate…	Prevalence and all-cause mortality	1.4 per 100,000 (at least possible XLH); 0.81 per 100,000 (at least likely XLH)	1-9 per 100,000	Conservative XLH prevalence estimated at 8.1 per million using expert-graded EHR case definition algorithm. Findings suggest possible elevated mortality risk in XLH (wide CI indicating imprecision).	Not reported
24	24	Alsaggaf, Rotana	2020	https://doi.org/10.1002/ijc.32801	Diabetes, Metformin, and Cancer Risk in Myotonic Dystrophy Type I	Myotonic dystrophy type 1	ORPHA:273	Primary focus	CPRD Gold	Yes	IMD in quintiles (England only)	HES APC; ONS Death	1988-2016	Cohort study (matched)	Primary care only	Diagnostic code	No	G71.1 Myotonic disorders (indexes 10 terms: Dystrophia myotonica [Steinert], Chondrodystrophic Myotonia, Drug-induced Myotonia, Symptomatic Myotonia, Myotonia congenita NOS, Myotonia congenita dominant [Thomsen], Myotonia congenita recessive [Becker], Neuromyotonia [Isaacs], Paramyotonia congenita, Pseudomyotonia); G71.0 Muscular dystrophy (indexes 10 terms: autosomal recessive childhood type res…	Patients with a primary care record of DM1 diagnosis using Read codes F392011: Steinert's disease, and F392000: Dystrophia myotonica (Steinert's disease). Stratification was based on age at first recorded DM1 diagnosis into three categories: 'congenital/childhood' (0-10 years), 'classic' (11-40 years), and 'late-onset' (>40 years). Patients with prevalent cancers at baseline, less than 6 months o…	Yes	Internal, individual-level matching	Up to 20 comparators matched to each individual with DM1 by gender, birth year (±2 years), practice, and registration year (±1 year). Comparators were required to be alive at the index date (first DM1 record for cases diagnosed post-registration or registration date for those diagnosed pre-registration).	Age; sex; primary care practice; calendar time (registration year)	20	913	12318	Not reported	Cox proportional hazards regression models were used to estimate hazard ratios (HRs) with 95% confidence intervals (CIs) for the association between diabetes, metformin use, and cancer incidence in DM1 and DM1-free cohorts. A time-dependent categorical exposure variable classified individuals into three groups: no diabetes (reference group), diabetes without metformin use, and diabetes with metfo…	Comorbid T2DM, metformin use, and incidence of cancer	Not reported	1-5 per 10,000	DM1 associated with T2DM: 8% vs 3% in comparators. In DM1, T2DM without metformin (n=19) had higher cancer risk (HR 3.60, 95% CI 1.18-10.97). No clear cancer risk in DM1+T2DM+metformin (n=56, HR 0.43, 95% CI 0.06-3.35). Metformin may attenuate cancer risk, but imprecise estimates; larger studies needed.	Not reported
25	25	Griffiths, R	2020	https://doi.org/10.23889/ijpds.v5i1.1346	Identifying children with Cystic Fibrosis in population-scale routinely collected data in Wales: A Retrospective Review	Cystic fibrosis	ORPHA:586	Primary focus	WLGP via SAIL Databank	Yes	Not reported	CARIS; PEDW; UK CF Registry	1998-2015	Methodological evaluation (case validation of routinely collected population health data vs gold standard registry dataset)	Primary care | secondary care | congenital anomaly register (CARIS) [with case validation against gold-standard UK CF Registry]	Diagnostic code	Yes	E84 Cystic fibrosis (including E84.0 Cystic fibrosis with pulmonary manifestations, E84.1 Cystic fibrosis with intestinal manifestations, E84.8 Cystic fibrosis with other manifestations, and E84.9 Cystic fibrosis, unspecified), P75 (E84.1) Meconium ileus in cystic fibrosis	ICD-10 codes E84, E840, E841, E488, E849 used to identify CF in CARIS and PEDW data. 13 read codes in GP data: 1264. FH: Cystic fibrosis; 66k.. Cystic fibrosis monitoring; 66k0. Cystic fibrosis annual review; 9No7. Seen in cystic fibrosis clinic; C370. Cystic fibrosis; C3701 Meconium ileus in cystic fibrosis; C3702 Cystic fibrosis with pulmonary manifestations; C3703 Cystic fibrosis with intestin…	No	None	None	N/A	None	352	N/A	Not reported	Positive predictive value to identify CF cases from three EHR data sources compared to UK CF Registry. 95% confidence interval was based on the Gaussian approximation.	Case validation from routine data against registry	Not reported	1-5 per 10,000	Routine health data captured 95% of registry cases of CF. Ascertainment in routine data had PPV 0.73 (95% CI 0.68-0.78) vs UK CF Registry; 98.7% with three data sources, 87.1% two, 19.8% single source. Findings support multi-source ascertainment. Variably stringent primary care codes used for case definition.	Not reported
26	26.1	Tyrer, Freya	2021	https://doi.org/10.1136/jech-2021-216798	Mortality disparities and deprivation among people with intellectual disabilities in England: 2000- 2019	Tuberous sclerosis complex	ORPHA:805	Broader remit	CPRD Gold	Yes	IMD in quintiles	ONS Death	2000-2019	Cohort study (descriptive)	Primary care only	Diagnostic code	Yes	Q85.1 Tuberous sclerosis (indexes two terms: Bourneville disease and Epiloia)	People with intellectual disabilities were identified from a preagreed set of primary care Read codes (supplemental table 2 of paper) using a combination of published literature, text searches of Read code descriptions and expert clinical opinion. This included aetiological genetic/chromosomal conditions (eg, Down syndrome, William syndrome, Prader-­ Willi syndrome) and invitations for annual hea…	Yes	Random internal sample	A random sample of one million individuals without intellectual disabilities (from a pool of 6.2 million people from CPRD) were selected for the comparison group using the same eligibility criteria subjected to cases.	N/A	29	342	980586	Not reported	Annual age-adjusted mortality rates and 95% CIs for years 2000-2019 were calculated using direct standardisation for population structure, applying the general population without intellectual disability (males and females combined) in 2010 as the reference. Mortality rates were stratified by gender, intellectual disability status and deprivation status. Poisson regression was used to calculate ag…	All-cause and cause-specific mortality	Not reported	1-9 per 100,000	Intellectual disability associated with ~3-fold higher all-cause mortality, with no attenuation over time. SMRs reported separately for TSC and FXS; Findings indicate persistent mortality inequality.	Not reported
26	26.2	Tyrer, Freya	2021	https://doi.org/10.1136/jech-2021-216798	Mortality disparities and deprivation among people with intellectual disabilities in England: 2000- 2019	Fragile X syndrome	ORPHA:908	Broader remit	CPRD Gold	Yes	IMD in quintiles	ONS Death	2000-2019	Cohort study (descriptive)	Primary care only	Diagnostic code	Yes	Q99.2 Fragile X syndrome	People with intellectual disabilities were identified from a preagreed set of primary care Read codes (supplemental table 2 of paper) using a combination of published literature, text searches of Read code descriptions and expert clinical opinion. This included aetiological genetic/chromosomal conditions (eg, Down syndrome, William syndrome, Prader-­ Willi syndrome) and invitations for annual hea…	Yes	Random internal sample	A random sample of one million individuals without intellectual disabilities (from a pool of 6.2 million people from CPRD) were selected for the comparison group using the same eligibility criteria subjected to cases.	N/A	29	631	980586	Not reported	Annual age-adjusted mortality rates and 95% CIs for years 2000-2019 were calculated using direct standardisation for population structure, applying the general population without intellectual disability (males and females combined) in 2010 as the reference. Mortality rates were stratified by gender, intellectual disability status and deprivation status. Poisson regression was used to calculate ag…	All-cause and cause-specific mortality	Not reported	1-5 per 10,000	Intellectual disability associated with ~3-fold higher all-cause mortality, with no attenuation over time. SMRs reported separately for TSC and FXS; Findings indicate persistent mortality inequality.	Not reported
27	27	Clift, Ashley Kieran	2021	https://doi.org/10.7326/M21-1375	Sickle Cell Disorders and Severe COVID-19 Outcomes: A Cohort Study	Sickle cell disease	ORPHA:275752	Primary focus	QResearch	Yes	Townsend Deprivation Index in quintiles	HES APC; ONS Death; SARS-CoV-2 test results from Public Health England	2020-2021	Cohort study (descriptive)	Primary care | secondary care	Diagnostic code	Yes	D57.0 Sickle-cell anaemia with crisis; D57.1 Sickle-cell anaemia without crisis; D57.2 Double heterozygous sickling disorders; D57.8 Other sickle-cell disorders	Sickle cell disease' (genotypes SC, SD, or SE; sickle cell anaemia; thalassemia with hemoglobin S; sickle thalassemia; or not otherwise specified)- clinical codes and dataset ascertainment for study population not provided	Yes	Internal denominator	General population comprising QResearch dataset	N/A	2420	5059	12247445	Yes; reported by four category groupings: White; Black; South Asian; Other	Cause-specific Cox regression models stratified by individual general practice were used to estimate hazard ratios (HRs) with 95% CIs for COVID-19-related hospitalisation and COVID-19-related death associated with sickle cell disease and sickle cell trait. Models were adjusted for age, sex, and ethnicity. Missing ethnicity data were handled using multiple imputation (10 imputed data sets); the im…	COVID-19-related hospitalisation and cause-specific mortality	Not reported	1-5 per 10,000	Sickle cell disease associated with higher risks of COVID-19 hospitalisation (HR 4.11, 95% CI 2.98-5.66) and death (HR 2.55, 95% CI 1.36-4.75). Evidence for vaccination prioritisation and risk-stratified care.	Not reported
28	28.1	Carey, Iain M	2021	https://doi.org/10.1371/journal.pone.0261983	Prevalence and incidence of neuromuscular conditions in the UK between 2000 and 2019: A retrospective study using primary care data	Becker muscular dystrophy	ORPHA:98895	Broader remit	CPRD Gold; CPRD Aurum	Yes	IMD in quintiles (England only)	None	2000-2019	Cohort study (descriptive; temporal trend analysis)	Primary care only	Diagnostic code	No	G71.0 Muscular dystrophy (indexes 10 terms: autosomal recessive childhood type resembling Duchenne or Becker, Becker, Emery-Dreifuss, distal, facioscapulohumeral, limb-girdle, ocular, oculopharyngeal, scapuloperoneal, and Duchenne).	Neuromuscular conditions defined into 4 broad categories, divided into a hierarchical classification system based on available primary care codes	No	None	N/A	N/A	N/A	260	N/A	Not reported	Prevalence and incidence rates per 100,000 were calculated overall and by sex, using age-sex standardisation based on 2019 UK population estimates. Trends over time were age-standardised to the CPRD population. Rates were estimated by country (England, Scotland, Wales, Northern Ireland) and deprivation (England only), using 5-year age groups.	Prevalence and incidence trends	2.1 per 100,000	1-9 per 100,000	Prevalence of neuromuscular conditions exceeded previous estimates. Despite attempts to subclassify, only four rare genetic diseases listed in Orphanet mapped to primary care EHR terminology.	Not reported
28	28.2	Carey, Iain M	2021	https://doi.org/10.1371/journal.pone.0261983	Prevalence and incidence of neuromuscular conditions in the UK between 2000 and 2019: A retrospective study using primary care data	Duchenne muscular dystrophy	ORPHA:98896	Broader remit	CPRD Gold; CPRD Aurum	Yes	IMD in quintiles (England only)	None	2000-2019	Cohort study (descriptive; temporal trend analysis)	Primary care only	Diagnostic code	No	G71.0 Muscular dystrophy (indexes 10 terms: autosomal recessive childhood type resembling Duchenne or Becker, Becker, Emery-Dreifuss, distal, facioscapulohumeral, limb-girdle, ocular, oculopharyngeal, scapuloperoneal, and Duchenne).	Neuromuscular conditions defined into 4 broad categories, divided into a hierarchical classification system based on available primary care codes	No	None	N/A	N/A	N/A	382	N/A	Not reported	Prevalence and incidence rates per 100,000 were calculated overall and by sex, using age-sex standardisation based on 2019 UK population estimates. Trends over time were age-standardised to the CPRD population. Rates were estimated by country (England, Scotland, Wales, Northern Ireland) and deprivation (England only), using 5-year age groups.	Prevalence and incidence trends	3.0 per 100,000	1-9 per 100,000	Prevalence of neuromuscular conditions exceeded previous estimates. Despite attempts to subclassify, only four rare genetic diseases listed in Orphanet mapped to primary care EHR terminology.	Not reported
28	28.3	Carey, Iain M	2021	https://doi.org/10.1371/journal.pone.0261983	Prevalence and incidence of neuromuscular conditions in the UK between 2000 and 2019: A retrospective study using primary care data	Facioscapulohumeral muscular dystrophy	ORPHA:269	Broader remit	CPRD Gold; CPRD Aurum	Yes	IMD in quintiles (England only)	None	2000-2019	Cohort study (descriptive; temporal trend analysis)	Primary care only	Diagnostic code	No	G71.0 Muscular dystrophy (indexes 10 terms: autosomal recessive childhood type resembling Duchenne or Becker, Becker, Emery-Dreifuss, distal, facioscapulohumeral, limb-girdle, ocular, oculopharyngeal, scapuloperoneal, and Duchenne).	Neuromuscular conditions defined into 4 broad categories, divided into a hierarchical classification system based on available primary care codes	No	None	N/A	N/A	N/A	392	N/A	Not reported	Prevalence and incidence rates per 100,000 were calculated overall and by sex, using age-sex standardisation based on 2019 UK population estimates. Trends over time were age-standardised to the CPRD population. Rates were estimated by country (England, Scotland, Wales, Northern Ireland) and deprivation (England only), using 5-year age groups.	Prevalence and incidence trends	3.1 per 100,000	1-9 per 100,000	Prevalence of neuromuscular conditions exceeded previous estimates. Despite attempts to subclassify, only four rare genetic diseases listed in Orphanet mapped to primary care EHR terminology.	Not reported
28	28.4	Carey, Iain M	2021	https://doi.org/10.1371/journal.pone.0261983	Prevalence and incidence of neuromuscular conditions in the UK between 2000 and 2019: A retrospective study using primary care data	Myotonic dystrophy type 1	ORPHA:273	Broader remit	CPRD Gold; CPRD Aurum	Yes	IMD in quintiles (England only)	None	2000-2019	Cohort study (descriptive; temporal trend analysis)	Primary care only	Diagnostic code	No	G71.1 Myotonic disorders (indexes 10 terms: Dystrophia myotonica [Steinert], Chondrodystrophic Myotonia, Drug-induced Myotonia, Symptomatic Myotonia, Myotonia congenita NOS, Myotonia congenita dominant [Thomsen], Myotonia congenita recessive [Becker], Neuromyotonia [Isaacs], Paramyotonia congenita, Pseudomyotonia); G71.0 Muscular dystrophy (indexes 10 terms: autosomal recessive childhood type res…	Neuromuscular conditions defined into 4 broad categories, divided into a hierarchical classification system based on available primary care codes	No	None	N/A	N/A	N/A	1178	N/A	Not reported	Prevalence and incidence rates per 100,000 were calculated overall and by sex, using age-sex standardisation based on 2019 UK population estimates. Trends over time were age-standardised to the CPRD population. Rates were estimated by country (England, Scotland, Wales, Northern Ireland) and deprivation (England only), using 5-year age groups.	Prevalence and incidence trends	9.3 per 100,000	1-5 per 10,000	Prevalence of neuromuscular conditions exceeded previous estimates. Despite attempts to subclassify, only four rare genetic diseases listed in Orphanet mapped to primary care EHR terminology.	Not reported
29	29	Hawley, Samuel	2021	https://doi.org/10.1093/rheumatology/keaa859	Higher prevalence of non-skeletal comorbidity related to X-linked hypophosphataemia: a UK parallel cohort study using CPRD	X-linked hypophosphataemia	ORPHA:89936	Primary focus	CPRD Gold	Yes	IMD in quintiles	None	1995-2016	Cohort study (matched)	Primary care only	Algorithmic, multi-criteria expert-adjudicated	No	E83.3 Disorders of phosphorus metabolism and phosphatases (indexes six terms: Acid phosphatase deficiency, Familial hypophosphataemia, Hypophosphatasia, Vitamin-D-resistant osteomalacia, and Vitamin-D-resistant rickets)	Individuals with possible XLH as determined by the based on the presence of rickets- or osteomalacia-related condition recorded in the GP record were graded into five categories based on laboratory results and prescription data. "Highly likely" and "Likely" XLH cases were retained for analysis.	Yes	Internal, individual-level matching	Up to 4 unaffected comparators were matched to each individual determined to have Likely or Highly XLH. Matching was based on age, gender, and GP practice.	Age; sex; primary care practice	4	64	256	Not reported	Patient-level flags were created to identify the presence of ≥1 diagnosis across 15 condition categories and 273 specific conditions, with age at first recording also derived. The observation window spanned from CPRD enrolment or 'up to standard' date to the earliest of data download or patient exit. Proportions of patients affected were compared between XLH and non-XLH cohorts using univariable …	Comorbidities	Not reported	1-9 per 100,000	XLH associated with non-skeletal comorbidities, including depression (OR 2.95, 95% CI 1.47-5.92), endocrine and neurological disorders. Findings support multidisciplinary care. Larger studies needed.	Not reported
30	30	Schlüter, Daniela K	2022	https://doi.org/10.23889/ijpds.v7i1.1725	Educational achievements of children aged 10-11 years with cystic fibrosis. A data linkage study in Wales	Cystic fibrosis	ORPHA:586	Primary focus	WLGP via SAIL Databank	Yes	Welsh IMD 2008 in quintiles	CARIS; PEDW; ADBE; WDSD; National Pupil Database	2000-2015	Cohort study (descriptive)	Primary care | secondary care | congenital anomaly register (CARIS)	Diagnostic code	Yes	E84 Cystic fibrosis (including E84.0 Cystic fibrosis with pulmonary manifestations, E84.1 Cystic fibrosis with intestinal manifestations, E84.8 Cystic fibrosis with other manifestations, and E84.9 Cystic fibrosis, unspecified), P75 (E84.1) Meconium ileus in cystic fibrosis	Children born during the study period with a diagnosis of cystic fibrosis, identified using ICD-10 code E84 or one of five Read codes (1264., 66k., 66k0., 9No7., C370) recorded in GP data, CARIS, or PEDW. Additional eligibility criteria included availability of follow-up data and having reached age 10-11 years during the study period, enabling determination of KS2 educational outcomes.	Yes	External denominator	Total general Welsh population of children who sat KS2 assessments between 2011 and 2016 (denominator not reported)	N/A	Not reported	119	N/A	Not reported	Descriptive statistics summarised KS2 attainment in English, Mathematics, and Science for each year during the study period, presented with 95% Wilson score confidence intervals and stratified by CF-related hospital admission status. Comparative outcomes for the general Welsh population were derived from publicly available data published by StatsWales for each year during the study period. SEN de…	Educational attainment and Special Educational Needs (SEN) designation	Not reported	1-5 per 10,000	Lower KS2 attainment and higher SEN designation in children with CF vs general population. Feasibility of linking health and education data for a rare disease was demonstrated.	Not reported
31	31	Alothman, Danah	2022	https://doi.org/10.1007/s00415-022-11085-z	Risk of mortality from suicide in patients with Huntington's disease is increased compared to the general population in England	Huntington's disease	ORPHA:399	Primary focus	CPRD Gold; CPRD Aurum	Yes	Not reported	HES APC; ONS Death	2001-2019	Case-control study (risk-set)	Primary care | secondary care	Diagnostic code	Yes	G10 Huntington disease (including Huntington chorea) and F02.2 Dementia in Huntington disease	Suicide cases (14,515) were identified from ONS death records using ICD-10 codes: X60-X84, Y10-Y34 (excluding Y33.9), Y87.0, and Y87.2. HD status ('exposure') was determined separately using recorded diagnosis in primary care (CPRD Aurum and GOLD) or secondary care (HES APC, ICD-10 codes G10 and F02.2).	Yes	Internal, individual-level (risk-set) matching	Matched controls (N2 = 580,159) were selected using risk-set sampling, with up to 40 per suicide case. Controls were alive on the suicide date of the matched case, from the same GP practice, aged ≥15 years, with at least one year of recorded medical history.	Age; sex; primary care practice; calendar time (risk-set index date)	40 (case-control risk set sampling)	69 HD patients (12 suicide deaths)	580,159 controls (14,515 suicides in source population)	Not reported	Conditional logistic regression used to estimate odds ratios, which represented rate ratios due to risk-set sampling. Multivariable model adjusted for gender and age at suicide/index date. Interaction with gender and age was explored using likelihood ratio tests	Cause-specific mortality from suicide	Not reported	1-9 per 100,000	Higher odds of death by suicide in HD vs general population (OR 9.2, 95% CI 4.9-17.4). Greatest risk ≤45.8 years. Findings support proactive mental health support and suicide risk assessment in HD care pathways.	Not reported
32	32	Furby, Hannah	2022	https://doi.org/10.1111/ene.15385	Natural history and burden of Huntington's disease in the UK: A population-based cohort study	Huntington's disease	ORPHA:399	Primary focus	CPRD Gold	Yes	IMD in deciles (England only)	ONS Death	2000-2018	Cohort study (matched)	Primary care only	Diagnostic code + free text validation	Yes	G10 Huntington disease (including Huntington chorea) and F02.2 Dementia in Huntington disease	Adults (≥18 years) with at least one Read code for HD (F134.00 'Huntington's chorea'; Eu02200 'Dementia in HD') recorded in primary care during the study period. Eligible for linkage to ONS mortality and deprivation data	Yes	Internal, individual-level matching	Up to three matched comparators per HD case, selected from individuals without an HD diagnosis, matched on sex, year of birth, GP practice, and Index of Multiple Deprivation (IMD) decile.	Age; sex; primary care practice; IMD decile	3	264	792	Not reported	Kaplan-Meier (KM) survival analysis estimated unadjusted survival time in HD cases and matched comparators from the index date, reported as median survival time (95% CI). Cox proportional hazards regression models were used to calculate hazard ratios for mortality risk, adjusting for age, sex, IMD, Charlson Comorbidity Index (CCI), smoking, alcohol use, BMI, and geographical region. Incidence rat…	Prevalence, incidence, comorbidities, medications, interventions, cause-specific and all-cause mortality	8.2 per 100,000	1-9 per 100,000	HD associated with depression, psychosis, insomnia, dementia, falls, weight loss, and pneumonia, and premature mortality. Findings support multidisciplinary input and advance care planning.	Not reported
33	33	Hagberg, Katrina Wilcox	2022	https://doi.org/10.1089/jwh.2022.0082	Impact of von Willebrand Disease on Women's Health Outcomes: A Matched Cohort Database Study	Hereditary von Willebrand disease	ORPHA:903	Primary focus	CPRD Gold	Yes	Not reported	HES APC	1988-2016	Cohort study (matched)	Primary care only	Diagnostic code (assumed hereditary if no record of conditions associated with acquired disease)	No	D68.0 Von Willebrand disease (i.e. groups all vWd causes together; additional index terms include: Angiohaemophilia, Factor VIII deficiency with vascular defect, and Vascular haemophilia)	Female patients with presence of primary care recorded read code D304.00 "von Willebrand's disease" at any time in the patients GP record. Patients were excluded (based on assumption of acquired vWD) if additional read code recorded consistent with a disorder that is associated with acquired disease (including lymphoproliferative diseases, monoclonal gammopathies, systemic lupus erythematosus, hy…	Yes	Internal, individual-level matching	Up to 10 comparators without primary care recorded VWD were matched to each affected patient, by age (birth year +/- 2 years), CPRD record start year (+/- 2 years), sex (cohort was all female) and primary care practice	Age; sex; primary care practice; calendar time (registration year)	10	1335	12463	Not reported	Byar's method was used to calculate incidence rates with 95% confidence intervals (CIs), stratified by age and heavy menstrual bleeding (HMB) status. Poisson regression was used to calculate incidence rate ratios (IRR) with 95% CIs, adjusted for age and prior HMB. Kaplan-Meier estimates were used for cumulative incidence, stratified by age and prior HMB. Cox proportional hazard ratios (HRs) were …	Heavy menstrual bleeding and hysterectomy risk	Not reported	1-5 per 10,000	Hereditary von Willebrand disease associated with higher risk of heavy menstrual bleeding and hysterectomy, greatest at from ages 30-39 (i.e. key reproductive years; IRR 3.58, 95% CI 2.36-5.44).	Not reported
34	34	Pickrell, W Owen	2022	https://doi.org/10.1016/j.seizure.2022.05.018	Prevalence and healthcare resource utilization of patients with Dravet syndrome: Retrospective linkage cohort study	Dravet syndrome	ORPHA:33069	Primary focus	CPRD Gold	Yes	Not reported	HES APC; HES OP; HES A&E; ONS Death	1987-2019	Cohort study (descriptive)	Primary care | secondary care	Stringent diagnostic code (definite); broader code + prescription (probable)	No	G40.4 Other generalized epilepsy and epileptic syndromes (indexes seven terms: Epilepsy with myoclonic absences, Epilepsy with myoclonic-astatic seizures, Infantile spasms, Lennox-Gastaut syndrome, Salaam attacks, Symptomatic early myoclonic encephalopathy, West syndrome)	'Confirmed DS' defined as the presence of ≥1 of 2 specific Read codes. 'Probable DS' defined as a record of epilepsy in HES or GP data together with a prescription for stiripentol or potassium bromide within one year. The index date was defined as the date of diagnosis or the date of the last visit to a neurologist or paediatrician in the year preceding the first recorded epilepsy diagnosis.	No	None	None	N/A	None	54	N/A	Not reported	Analyses were exploratory due to the small numbers of patients. Outcomes were stratified by prevalence, age in 2017 (<18 years and ≥18 years); HCRU, age at follow-up (<12 years and ≥12 years); and hospital admissions, total or epilepsy-related (primary admission diagnosis with ICD-10 code G40*).	Prevalence, antiseizure medications, healthcare utilisation, and all-cause mortality	1.1 per 100,000 (confirmed and 'probable')	Unknown	Dravet syndrome prevalence, prescribing, and healthcare resource utilisation reported. Complements molecular and EEG derived cohorts. Demonstrates pragmatic phenotyping in routine data when clinical codes not available or used (probable Dravet syndrome = epilepsy + stiripentol or potassium bromide).	Not reported
35	35	Carey, Iain M	2023	https://doi.org/10.1371/journal.pone.0282513	Prevalence of co-morbidity and history of recent infection in patients with neuromuscular disease: A cross-sectional analysis of United Kingdom primary care data	Myotonic dystrophy type 1	ORPHA:273	Broader remit	CPRD Gold; CPRD Aurum	Yes	Not reported	HES APC	2018-2019	Cross-sectional study (matched comparators)	Primary care only	Diagnostic code	No	G71.1 Myotonic disorders (indexes 10 terms: Dystrophia myotonica [Steinert], Chondrodystrophic Myotonia, Drug-induced Myotonia, Symptomatic Myotonia, Myotonia congenita NOS, Myotonia congenita dominant [Thomsen], Myotonia congenita recessive [Becker], Neuromyotonia [Isaacs], Paramyotonia congenita, Pseudomyotonia); G71.0 Muscular dystrophy (indexes 10 terms: autosomal recessive childhood type res…	Neuromuscular conditions defined into 4 broad categories, divided into a hierarchical classification system based on available primary care codes - Myotonic Dystrophy Type 1 reported separately	Yes	Internal, individual-level matching	Four patients matched on age and sex from the same practice without any history of a NMD and registered for >90 days were selected to be the comparator group in the analysis	Age; sex; primary care practice	4	851	74831	Not reported	Prevalence Ratios calculated using Modified Poisson regression models adjusted for age and sex to compare the prevalence of conditions between NMD patients and matched unaffected comparators	Comorbidities and recent infections	Not reported	1-5 per 10,000	Neuromuscular disorders associated with multiple comorbidities and recent infections, greatest in DM1. Distinct DM1 profile: learning disability (9%; PR 13.6), and non-melanoma skin cancer (8%; PR 3.3). Low prevalence of hypertension (10%; PR 0.66) consistent with recognised DM1 phenotype of hypotension.	Not reported
36	36	Hagberg, Katrina Wilcox	2023	https://doi.org/10.2147/JBM.S407993	Pharmacologically Treated Anxiety and Depression in People Diagnosed with von Willebrand Disease: Matched Cohort Study	Hereditary von Willebrand disease	ORPHA:903	Primary focus	CPRD Gold	No	Not reported	None	1988-2016	Cohort study (matched)	Primary care only	Diagnostic code (assumed hereditary if no code for co-occurring associated conditions)	No	D68.0 Von Willebrand disease (i.e. groups all vWd causes together; additional index terms include: Angiohaemophilia, Factor VIII deficiency with vascular defect, and Vascular haemophilia)	Presence of primary care recorded read code D304.00 "von Willebrand's disease" at any time in the patients GP record. Patients were excluded (based on assumption of acquired vWD) if additional read code recorded consistent with a disorder that is associated with acquired disease (including lymphoproliferative diseases, monoclonal gammopathies, systemic lupus erythematosus, hypothyroidism, essenti…	Yes	Internal, individual-level matching	Up to 10 comparators without primary care recorded VWD were matched to each affected patient by age (birth year +/- 2 years), CPRD record start year (+/- 2 years), sex and primary care practice	Age; sex; primary care practice; calendar time (registration year)	10	1119	10423	Not reported	Byar's method was used to calculate incidence rates (IRs) with 95% confidence intervals (CIs), stratified by sex and age at treated anxiety or depression date. Crude and age-sex adjusted incidence rate ratios (IRRs) with 95% CIs for each outcome were calculated using Poisson regression. The cumulative incidence of treated anxiety or depression was estimated using Kaplan-Meier methods, stratified …	Pharmacologically treated anxiety and depression	Not reported	1-5 per 10,000	Hereditary vWD associated with medication-treated anxiety (IRR 1.37, 95% CI 1.10-1.71) and depression (IRR 1.35), especially in younger females. Findings support the need for integrated psychological support.	Not reported
37	37	Pimenta, Jeanna M	2023	https://doi.org/10.1186/s13023-023-02811-5	Higher rates of non-skeletal complications and greater healthcare needs in achondroplasia compared to the general UK population: a matched cohort study using the CPRD database	Achondroplasia	ORPHA:15	Primary focus	CPRD Gold	Yes	Not reported	HES APC; HES OP; HES DID; ONS Death	1987-2018	Cohort study (matched)	Primary care | secondary care	Stringent diagnostic code; broader ICD-10 code + height/age data + absence of exclusions	No	Q77.4 Achondroplasia (also indexes Hypochondroplasia and Osteosclerosis congenita)	Presence of (1) ACH Read code in primary care data (CPRD), or (2) ICD-10 code Q77.4 in HES data + (i) height 5-95 centile for ACH-specific height reference data or (ii) ≤2 years of age (if no height). Excluded if hypochondroplasia or pseudoachondroplasia read codes recorded in primary care CPRD data.	Yes	Internal, individual-level matching	Up to 4 comparators matched to each individual with ACH based on GP practice, year of birth (±1 year), sex and linkage eligibility to HES using index date matching (first record of ACH during study period for cases)	Age; sex; primary care practice; calendar time (index date)	4	541	2052	Not reported	Event rates per 100 person-years calculated as total events divided by total person-time (occurrences within 30 days counted as a single episode). Rate ratios with 95% confidence intervals used for case-control comparisons. Mean (standard deviation) annual healthcare visits compared using two-sided t-tests.	Skeletal and non-skeletal complications, surgeries, healthcare visits, prescriptions, cause-specific and all-cause mortality	Not reported	Unknown	Achondroplasia associated with higher rates of non-skeletal complications (RR 1.80, 95% CI 1.59-2.03; U-shaped distribution, highest at ages <11 and >60 years), more surgeries, increased healthcare use, and all-cause mortality. Findings support age-tailored, anticipatory, multidisciplinary care.	Not reported
38	38	MacRae, Clare	2023	https://doi.org/10.1186/s12916-023-02970-z	Impact of data source choice on multimorbidity measurement: a comparison study of 2.3 million individuals in the Welsh National Health Service	Cystic fibrosis	ORPHA:586	Broader remit	WLGP via SAIL Databank	Yes	Welsh IMD 2019 in deciles	PEDW; WDSD	2018-2019	Cross-sectional study	Primary care | secondary care	Diagnostic code	Yes	E84 Cystic fibrosis (including E84.0 Cystic fibrosis with pulmonary manifestations, E84.1 Cystic fibrosis with intestinal manifestations, E84.8 Cystic fibrosis with other manifestations, and E84.9 Cystic fibrosis, unspecified), P75 (E84.1) Meconium ileus in cystic fibrosis	Codelist from Kuan et al 2019	No	None	N/A	N/A	N/A	N/A	N/A	Not reported	Prevalence estimates calculated for each dataset with 95% confidence intervals (Wilson's method). Associations between morbidity count (0, 1, 2, 3, 4+) and 12-month mortality assessed using logistic regression (unadjusted and adjusted for age, sex, and deprivation). Concordance between primary care and hospital data assessed using percent agreement and Cohen's kappa.	Prevalence estimates of multimorbidity and associations with all-cause mortality using different datasets	4 per 10,000	1-5 per 10,000	Single datasets may underestimate prevalence of individual conditions and multimorbidity. Linking primary care and hospital data provides more robust evidence for healthcare planning decisions.	Not reported
39	39.1	Divin, Natalie	2023	http://dx.doi.org/10.1136/bmjopen-2022-068885	Antiasthmatic prescriptions in children with and without congenital anomalies: a population-based study	22q11.2 deletion syndrome	ORPHA:567	Broader remit	WLGP via SAIL Databank (analysis replicated in five other regions across Europe contributing to this EUROlinkCAT study)	Yes	Not reported	CARIS	2000-2014	Cohort study (descriptive)	Congenital anomaly register (CARIS)	Diagnostic code	No	D82.1 Di George syndrome (indexes four terms: pharyngeal pouch syndrome, Thymic alymphoplasia and Thymic aplasia or hypoplasia with immunodeficiency)	Liveborn children in the registry areas born between 2000 and 2014, or the first birth year included in the study by each registry with a recorded with diagnosis of 'Di George syndrome' (ICD-10-BPA Code D821) in national congenital anomaly registers; Wales had information on prescriptions issued by the GP for approximately 70% of Welsh GP practices that were part of the SAIL databank during the s…	Yes	Internal denominator	Reference children' were all liveborn children without record of congenital anomaly in the registry areas born during the study period (70% of Welsh GP practices contributing to WLGP in SAIL databank during the study period)	N/A	28	172	1722912	Not reported	Person-year denominators were constructed from follow-up time of children alive at the start of each age band using six categories (<1, 1, 2-3, 4-5, 6-7, 8-9 years) to minimise disclosure risk. DerSimonian-Laird random-effects meta-analyses were conducted to estimate relative risks (RRs) for antiasthmatic prescriptions in children with congenital anomalies compared to reference children, overall …	Antiasthmatic prescription risk	Not reported	Unknown	Congenital anomalies associated with increased antiasthmatic prescriptions (RR 1.41, 95% CI 1.35-1.48), most pronounced in chromosomal conditions. EUROlinkCAT study demonstrating federated data network of European congenital anomaly registries using a common data model and shared analytical scripts.	Not reported
39	39.2	Divin, Natalie	2023	http://dx.doi.org/10.1136/bmjopen-2022-068885	Antiasthmatic prescriptions in children with and without congenital anomalies: a population-based study	Noonan syndrome	ORPHA:648	Broader remit	WLGP via SAIL Databank	Yes	Not reported	CARIS (and additional linkages from five other regions across Europe contributing to this EUROlinkCAT study)	2000-2014	Cohort study (descriptive)	Congenital anomaly register (CARIS)	Diagnostic code	No	Q87.1 Congenital malformation syndromes predominantly associated with short stature (indexes ten terms/syndromes: Aarskog, Cockayne, De Lange, Dubowitz, Noonan, Prader-Willi, Robinow-Silverman-Smith, Russell-Silver, Seckel, Smith-Lemli-Opitz)	Liveborn children in the registry areas born between 2000 and 2014, or the first birth year included in the study by each registry with a recorded with diagnosis of Noonan syndrome (ICD-10-BPA Code Q8714) in national congenital anomaly registers; Wales had information on prescriptions issued by the GP for approximately 70% of Welsh GP practices that were part of the SAIL databank during the study…	Yes	Internal denominator	Reference children' were all liveborn children without record of congenital anomaly in the registry areas born during the study period (70% of Welsh GP practices contributing to WLGP in SAIL databank during the study period)	N/A	28	120	1722912	Not reported	Person-year denominators were constructed from follow-up time of children alive at the start of each age band using six categories (<1, 1, 2-3, 4-5, 6-7, 8-9 years) to minimise disclosure risk. DerSimonian-Laird random-effects meta-analyses were conducted to estimate relative risks (RRs) for antiasthmatic prescriptions in children with congenital anomalies compared to reference children, overall …	Antiasthmatic prescription risk	Not reported	1-5 per 10,000	Congenital anomalies associated with increased antiasthmatic prescriptions (RR 1.41, 95% CI 1.35-1.48), most pronounced in chromosomal conditions. EUROlinkCAT study demonstrating federated data network of European congenital anomaly registries using a common data model and shared analytical scripts.	Not reported
39	39.3	Divin, Natalie	2023	http://dx.doi.org/10.1136/bmjopen-2022-068885	Antiasthmatic prescriptions in children with and without congenital anomalies: a population-based study	Turner syndrome	ORPHA:881	Broader remit	WLGP via SAIL Databank	Yes	Not reported	CARIS (and additional linkages from five other regions across Europe contributing to this EUROlinkCAT study)	2000-2014	Cohort study (descriptive)	Congenital anomaly register (CARIS)	Diagnostic code	Yes	Q96 Turner syndrome, including Q96.0 Karyotype 45,X; Q96.1 Karyotype 46,X iso (Xq);Q96.2 Karyotype 46,X with abnormal sex chromosome, except iso (Xq); Q96.3 Mosaicism, 45,X/46,XX or XY; Q96.4 Mosaicism, 45,X/other cell line(s) with abnormal sex chromosome; Q96.8 Other variants of Turner syndrome; Q96.9 Turner syndrome, unspecified	Liveborn children in the registry areas born between 2000 and 2014, or the first birth year included in the study by each registry with a recorded with diagnosis of Turner syndrome (ICD-10-BPA Code Q96) in national congenital anomaly registers; Wales had information on prescriptions issued by the GP for approximately 70% of Welsh GP practices that were part of the SAIL databank during the study p…	Yes	Internal denominator	Reference children' were all liveborn children without record of congenital anomaly in the registry areas born during the study period (70% of Welsh GP practices contributing to WLGP in SAIL databank during the study period)	N/A	28	143	1722912	Not reported	Person-year denominators were constructed from follow-up time of children alive at the start of each age band using six categories (<1, 1, 2-3, 4-5, 6-7, 8-9 years) to minimise disclosure risk. DerSimonian-Laird random-effects meta-analyses were conducted to estimate relative risks (RRs) for antiasthmatic prescriptions in children with congenital anomalies compared to reference children, overall …	Antiasthmatic prescription risk	Not reported	1-5 per 10,000	Congenital anomalies associated with increased antiasthmatic prescriptions (RR 1.41, 95% CI 1.35-1.48), most pronounced in chromosomal conditions. EUROlinkCAT study demonstrating federated data network of European congenital anomaly registries using a common data model and shared analytical scripts.	Not reported
40	40	Broomfield, Jonathan	2023	https://doi.org/10.1002/brb3.3331	Natural history of Duchenne muscular dystrophy in the United Kingdom: A descriptive study using the Clinical Practice Research Datalink	Duchenne muscular dystrophy	ORPHA:98896	Primary focus	CPRD Gold; CPRD Aurum	Yes	Not reported	HES APC; ONS Death	1990-2021	Cohort study (descriptive)	Primary care only (sensitivity analysis with subset coded in secondary care)	Diagnostic code + sex/age restriction (sensitivity analyses ≥2 codes; + ICD-10 code)	No	G71.0 Muscular dystrophy (indexes 10 terms: autosomal recessive childhood type resembling Duchenne or Becker, Becker, Emery-Dreifuss, distal, facioscapulohumeral, limb-girdle, ocular, oculopharyngeal, scapuloperoneal, and Duchenne)	Read code F391000 (= CPRD GOLD medcode 5393; Aurum medcode 127307018) "Duchenne muscular dystrophy", CPRD Aurum medcodes 3746961000006114 "DMD - Duchenne muscular dystrophy" , and 905831000006110 "Duchenne muscular dystropy"; sensitivity analyses conducted when restricted to patients with (i) >=2 DMD medcodes and (ii) at least one GP recorded DMD medcode and ICD-10 code G71.0 in HES record	No	None	None	N/A	None	1121	N/A	Not reported	Survival regression with splines for age-specific mortality estimation; left-truncation to avoid immortal-time bias; birthdate imputation for patients over 16 years (mid-year assumption, with sensitivity analysis using upper and lower bound DOB at start and end of the year); sensitivity analyses adjusting for case definition (single primary care recorded DMD medcode vs. multiple DMD medcodes vs. …	Age at major DMD-related clinical milestones and all-cause mortality	Not reported	1-9 per 100,000	DMD median life expectancy 25.6 years. Median ages: steroid initiation 6.1, spinal surgery 14.8, cardiomyopathy 15.3, and ventilation 17. Findings consistent with global estimates and provide UK specific natural history data for modelling disease trajectories and estimating QALYS (used in evaluations by NICE).	Not reported
41	41	Dedman, Daniel	2024	https://doi.org/10.1136/bmjopen-2022-070258	Pooling of primary care electronic health record (EHR) data on Huntington's disease (HD) and cancer: establishing comparability of two large UK databases	Huntington's disease	ORPHA:399	Broader remit	CPRD Gold; CPRD Aurum	Yes	Not reported	HES APC; ONS Death	1999-2019	Methodological evaluation (feasibility and comparability of combining CPRD Aurum and Gold)	Primary care only	Diagnostic code	Yes	G10 Huntington disease (including Huntington chorea) and F02.2 Dementia in Huntington disease	12 months after the start of their current registration with their GP and the practice UTS date (CPRD GOLD only). At least one primary care recorded specified read code. End of follow-up was the earliest of: study end date; date of death or transfer out of the practice; end of data collection for the practice. Index date was the date of first diagnosis for incident cases and cohort entry for prev…	No	None	N/A	N/A	N/A	2061	N/A	Not reported	Incidence of HD [and cancer] was estimated as the number of new cases per 100,000 person-years of follow-up. Incidence rates were stratified by age group, gender, calendar year or period, and practice region. Confidence intervals (CIs) were calculated using a normal approximation to the Poisson distribution. Annual point prevalence of HD was estimated as the proportion of individuals registered i…	Prevalence and incidence (comparability of CPRD Gold and Aurum)	~12 per 100,000 (CPRD GOLD); ~9 per 100,000 (Aurum); approximate values in 2019 extracted from Figure 1C	1-9 per 100,000	CPRD Gold and Aurum yield broadly comparable disease estimates overall and for HD as a rare disease exemplar. Findings generally supportive of combining databases, but caution and preliminary comparability assessments recommended, particularly for data prior to 2000.	Not reported
42	42	Evans, William	2024	https://doi.org/10.1007/s12687-024-00742-7	Opportunities and challenges for identifying undiagnosed Rare Disease patients through analysis of primary care records: long QT syndrome as a test case	Congenital long QT syndrome	ORPHA:768	Primary focus	CPRD Gold	No	Not reported	None	UTS-2018	Case-control study (propensity-matched)	Primary care only	Diagnostic code	No	I49.8 Other specified cardiac arrhythmias (indexes 5 terms: Brugada syndrome, Long QT syndrome, Coronary sinus rhythm disorder, Ectopic rhythm disorder, Nodal rhythm disorder).	Presence of one or more of the following diagnostic codes CTV3 Read codes: Long QT syndrome (X202j/G56y500); Andersen-Tawil Syndrome (LQTS type 7) (Xagdx); Romano Ward Syndrome (G56y200); Jervell and Lange-Nielsen Syndrome (G56y300) (Read Codes, n.d.). The index date was defined as the first date that one of these codes was documented in the patient's record. Patients were eligible for enrolment …	Yes	Internal, individual-level (propensity-score) matching	Propensity score (using gender, age, BMI, smoking status and ethnicity) was used to match each case to five comparator patients from the same practice, no other limitations, such as other cardiac conditions, were placed on this population.	Propensity score based on (age; sex; BMI; smoking status; ethnicity; primary care practice)	5	1495	7475	Yes; used in propensity model; however ethnicity was poorly recorded and majority of patients were white (94% of those with ethnicity record); Baseline characteristics were reported as folows: white (47.22%), non-white (2.8%) or unknown (49.97%)	Multivariable logistic regression was used to assess associations between pre-specified clinical features and a diagnosis of LQTS. Feature selection was performed using backwards elimination, removing one feature at a time to optimise model performance based on Bayesian Information Criterion (BIC), Akaike Information Criterion (AIC), area under the ROC curve (AUC), and calibration plots. Continuo…	Development of diagnostic prediction model	~1.4 in 10,000 (1,495 cases among 10.5 million CPRD patients)	Unknown (summary text: the most prevalent form Romano-Ward syndrome affects 1 per 2,500 live births)	Development of primary care diagnostic prediction model for Congenital Long QT syndrome. Multivariable logistic regression model included 18 features and achieved an AUC of 0.74 (95% CI: 0.73-0.75).	Not reported
43	43.1	Wang, Shaolin	2024	https://doi.org/10.1186/s12916-024-03767-4	Inequalities in the prevalence recording of 205 chronic conditions recorded in primary and secondary care for 12 million patients in the English National Health Service	Cystic fibrosis	ORPHA:586	Broader remit	CPRD Aurum	Yes	IMD in quintiles	HES APC	2006-2018	Cohort study (descriptive)	Primary care | secondary care	Diagnostic code	Yes	E84 Cystic fibrosis (including E84.0 Cystic fibrosis with pulmonary manifestations, E84.1 Cystic fibrosis with intestinal manifestations, E84.8 Cystic fibrosis with other manifestations, and E84.9 Cystic fibrosis, unspecified), P75 (E84.1) Meconium ileus in cystic fibrosis	Codelist from Kuan et al 2019 adapted by Head et al 2021	No	None	N/A	N/A	N/A	N/A	N/A	Yes; ethnicity classified into 14 groups, including a category grouping "unknown"	Prevalence of 205 chronic conditions was calculated overall and by care setting (recorded only in primary care, only in secondary care, or in both settings). Associations between ethnicity, deprivation, general practice, and the setting of diagnosis recording were assessed using an individual-condition level dataset. A 50% random sample stratified by age, sex, ethnicity, deprivation, and practice…	Prevalence (differences by dataset)	1 per 5,000	5 per 10,000	Linking primary and secondary care records revealed systematic differences in routine diagnostic recording of chronic conditions by ethnicity, deprivation, and registered practice. Findings support data linkage to improve completeness of prevalence estimates and to identify health inequalities.	Not reported
43	43.2	Wang, Shaolin	2024	https://doi.org/10.1186/s12916-024-03767-4	Inequalities in the prevalence recording of 205 chronic conditions recorded in primary and secondary care for 12 million patients in the English National Health Service	Sickle cell disease	ORPHA:275752	Broader remit	CPRD Aurum	Yes	IMD in quintiles	HES APC	2006-2018	Cohort study (descriptive)	Primary care | secondary care	Diagnostic code	Yes	D57.0 Sickle-cell anaemia with crisis; D57.1 Sickle-cell anaemia without crisis; D57.2 Double heterozygous sickling disorders; D57.8 Other sickle-cell disorders	Codelist from Kuan et al 2019 adapted by Head et al 2021	No	None	N/A	N/A	N/A	N/A	N/A	Yes; Ethnicity classified into 14 groups, including a category grouping "unknown"	Prevalence of 205 chronic conditions was calculated overall and by care setting (recorded only in primary care, only in secondary care, or in both settings). Associations between ethnicity, deprivation, general practice, and the setting of diagnosis recording were assessed using an individual-condition level dataset. A 50% random sample stratified by age, sex, ethnicity, deprivation, and practice…	Prevalence (differences by dataset)	5 per 10,000	1-5 per 10,000	Linking primary and secondary care records revealed systematic differences in routine diagnostic recording of chronic conditions by ethnicity, deprivation, and registered practice. Findings support data linkage to improve completeness of prevalence estimates and to identify health inequalities.	Not reported
44	44	Alsaggaf, Rotana	2024	https://doi.org/10.1002/mus.28308	Mortality Trends and Causes of Death in Myotonic Dystrophy Type 1 Patients From the UK Clinical Practice Research Datalink	Myotonic dystrophy type 1	ORPHA:273	Primary focus	CPRD Gold	Yes	IMD in quintiles (England only)	HES APC; ONS Death	1988-2016	Cohort study (matched)	Primary care only	Diagnostic code	No	G71.1 Myotonic disorders (indexes 10 terms: Dystrophia myotonica [Steinert], Chondrodystrophic Myotonia, Drug-induced Myotonia, Symptomatic Myotonia, Myotonia congenita NOS, Myotonia congenita dominant [Thomsen], Myotonia congenita recessive [Becker], Neuromyotonia [Isaacs], Paramyotonia congenita, Pseudomyotonia); G71.0 Muscular dystrophy (indexes 10 terms: autosomal recessive childhood type res…	Patients with a primary care record of DM1 diagnosis using Read codes F392011: Steinert's disease, and F392000: Dystrophia myotonica (Steinert's disease) that were eligible for linkage to ONS	Yes	Internal, individual-level matching	Up to 20 comparators matched to each individual with DM1 by gender, birth year (±2 years), practice, and registration year (±1 year). Comparators were required to be alive at the index date (first DM1 record for cases diagnosed post-registration or registration date for those diagnosed pre-registration).	Age; sex; primary care practice; calendar time (registration year)	20	597	7977	Not reported	Cox proportional hazards regression models were used to estimate hazard ratios (HRs) with 95% confidence intervals (CIs) for all-cause mortality in DM1 patients compared to DM1-free matched controls. Analyses were stratified by sex and age at DM1 diagnosis (0-10 years, 11-40 years, >40 years) as a proxy for DM1 subtype. Standardised mortality ratios (SMRs) were calculated to compare observed deat…	Cause-specific mortality	Not reported	1-5 per 10,000	DM1 associated with increased mortality (HR 2.9; SMR 8.1), attributed to respiratory and cardiac complications. No survival improvement noted over time. Findings support multidisciplinary care.	Not reported
45	45	Udeze, Chuka	2025	https://doi.org/10.1016/j.clinthera.2024.09.023	Clinical Burden and Health Care Resource Utilization Associated With Managing Sickle Cell Disease With Recurrent Vaso-occlusive Crises in England	Sickle cell disease	ORPHA:275752	Primary focus	CPRD Aurum	Yes	IMD in quintiles	HES APC; HES OP; HES A&E	2008-2018	Cohort study (matched)	Primary care | secondary care	Diagnostic code + VOC frequency criteria + absence of exclusions	Yes	D57.0 Sickle-cell anaemia with crisis; D57.1 Sickle-cell anaemia without crisis; D57.2 Double heterozygous sickling disorders; D57.8 Other sickle-cell disorders	Patients diagnosed with sickle cell disease with recurrent vaso-occlusive crises (VOC) defined as ≥2 VOCs/year in any 2 consecutive years after a diagnosis of sickle cell disease and ≥1 year follow up from index date. A VOC was defined as sickle cell disease with crisis, acute chest syndrome, or priapism. The index date was defined as the date of the 2nd VOC record in the 2nd year of 2 consecutiv…	Yes	Internal, individual-level matching	Up to 5 comparators matched to each individual with sickle cell disease with recurrent VOCs by age at index date (±5 years), sex, geographic region of registered GP, and ethnicity. Matched comparators were required to be registered to a CPRD Aurum practice, eligible for HES linkage at the index date, and have ≥1 year of follow-up data.	Age; sex; geographical region; ethnicity	5	1117	5585	Yes, ethnic groups reported into five categories: South Asian, Black, White, Other and Mixed	Descriptive statistics used to present outcomes occurring in patients with sickle cell disease with recurrent vaso-occlusive crises (VOC) compared with an unaffected matched comparator group. Patient numbers <5 were masked to protect confidentiality, with additional masking applied where necessary. Categorical variables reported as number/proportion (n [%]) of patients in each category, and conti…	Demographics, RBC transfusions, complications, healthcare utilisation and all-cause mortality	Not reported	1-5 per 10,000	Sickle cell disease with recurrent vaso-occlusive crises associated with higher healthcare utilisation (hospitalisation, prescriptions, and outpatient visits), and increased mortality than matched comparators.	Not reported
46	46	Udeze, Chuka	2025	https://doi.org/10.1016/j.clinthera.2024.09.024	Clinical Burden and Healthcare Resource Utilization Associated With Managing Transfusion-dependent β-Thalassemia in England	Beta-thalassaemia	ORPHA:848	Primary focus	CPRD Aurum	Yes	IMD in quintiles	HES APC; HES OP; HES A&E	2008-2018	Cohort study (matched)	Primary care | secondary care	Diagnostic code + transfusion frequency criteria + absence of exclusions	Yes	D56.1 Beta thalassaemia (indexes 5 terms: Colley anaemia, Severe beta thalassaemia, Thalassaemia intermedia, Thalassaemia major)	Transfusion-dependent beta-thalassemia (TDT), defined as patients with a primary or secondary diagnosis of beta-thalassemia prior to the index date; had ≥8 red blood cell transfusions (RBCTs) per year during any two consecutive years after the first qualifying beta-thalassemia diagnosis; were registered in the CPRD at the index date; were eligible for HES linkage; and had ≥1 year of follow-up dat…	Yes	Internal, individual-level matching	5 comparators matched to each affected individual based on age at index date (±5 years), sex, geographic region of their primary care and ethnicity. Matched comparators were assigned the same index date as the patients with TDT with whom they were matched and were required to be registered within the CPRD at the index date, be eligible for a HES linkage, and have ≥1 year of follow-up data availab…	Age; sex; geographical region	5	237	1184	Yes, ethnic groups reported into five categories: South Asian, Black, White, Other and Mixed	Descriptive statistics used to present outcomes in patients with transfusion-dependent thalassaemia (TDT) compared with a matched comparator group. Categorical variables reported as number/proportion (n [%]) of patients in each category, and continuous variables reported as mean (standard deviation [SD]). Mortality and chronic complications reported as rates per 100 person-years (total number of …	Comorbidities, complications, healthcare utilisation, and all-cause mortality	Not reported	1-9 per 100,000	Transfusion-dependent beta-thalassaemia associated with higher healthcare utilisation, complications, and increased mortality than matched comparators.	Not reported
47	47.1	Chiovoloni, Roberta	2025	https://doi.org/10.1136/bmjopen-2024-087946	Cohort profile: creation of the SAIL MELD-B e-cohort (SMC) and SAIL MELD-B children and young adult e-cohort (SMYC) to investigate the lived experience of the 'burdensomeness' of multimorbidity	Cystic fibrosis	ORPHA:586	Broader remit	WLGP via SAIL Databank	Yes	Welsh IMD 2019 in quintiles	PEDW; EDDS; OPDW; WRRS; NCCH; MIDS	2000-2022	Cohort study (descriptive)	Primary care | secondary care	Diagnostic code	Yes	E84 Cystic fibrosis (including E84.0 Cystic fibrosis with pulmonary manifestations, E84.1 Cystic fibrosis with intestinal manifestations, E84.8 Cystic fibrosis with other manifestations, and E84.9 Cystic fibrosis, unspecified), P75 (E84.1) Meconium ileus in cystic fibrosis)	ICD-10 code E84 and 16 read codes v2.	No	None	N/A	N/A	N/A	1795	N/A	Yes, ethnic groups classified using two different classifications, the ONS and the New and Emerging Respiratory Virus Threats Advisory Group (NER) classifications, which have five and nine ethnicity categories, respectively	Summary statistics of combined cohorts. Prevalence counts, percentages, and admissions reported at condition level, stratified by sex and data source (WLGP or PEDW).	Prevalence and hospital admissions	Not reported	1-5 per 10,000	Cystic fibrosis and Marfan syndrome included as long-term condition concepts among 83 phenotypes in a dynamically maintained multimorbidity EHR cohort, with descriptive counts for primary care appointments and admissions (2000-2022).	Not reported
47	47.2	Chiovoloni, Roberta	2025	https://doi.org/10.1136/bmjopen-2024-087946	Cohort profile: creation of the SAIL MELD-B e-cohort (SMC) and SAIL MELD-B children and young adult e-cohort (SMYC) to investigate the lived experience of the 'burdensomeness' of multimorbidity	Marfan syndrome	ORPHA:558	Broader remit	WLGP via SAIL Databank	Yes	Welsh IMD 2019 in quintiles	PEDW; EDDS; OPDW; WRRS; NCCH; MIDS	2000-2022	Cohort study (descriptive)	Primary care only	Diagnostic code	Yes	Q87.4 Marfan syndrome	Single read V2 code: PKy2 Marfan syndrome (note: secondary care data available, but ICD-10 code Q87.4 Marfan syndrome was missed and therefore not used).	No	None	N/A	N/A	N/A	763	N/A	Yes, Ethnic groups classified using two different classifications, the ONS and the New and Emerging Respiratory Virus Threats Advisory Group (NER) classifications, which have five and nine ethnicity categories, respectively	Summary statistics of combined cohorts. Prevalence counts, percentages, and admissions reported at condition level, stratified by sex and data source (WLGP or PEDW).	Prevalence and hospital admissions	Not reported	1-5 per 10,000	Cystic fibrosis and Marfan syndrome included as long-term condition concepts among 83 phenotypes in a dynamically maintained multimorbidity EHR cohort, with descriptive counts for primary care appointments and admissions (2000-2022).	Not reported
Abbreviations |
Condition names: achondroplasia (ACH); alpha-1 antitrypsin deficiency (AATD); Becker muscular dystrophy (BMD); congenital adrenal hyperplasia (CAH); cystic fibrosis (CF); Dravet syndrome (DS); Duchenne muscular dystrophy (DMD); facioscapulohumeral muscular dystrophy (FSHD); hereditary haemorrhagic telangiectasia (HHT); Huntington's disease (HD); myotonic dystrophy type 1 (DM1); tuberous sclerosis…
Inheritance terms: AD = autosomal dominant; AR = autosomal recessive; XL = X-linked; brackets around inheritance indicate minor contribution
Primary care electronic health record (EHR) databases: CPRD = Clinical Practice Research Datalink, including CPRD Aurum and CPRD Gold (renamed from CPRD 'GOLD' in November 2025); OPCRD = Optimum Patient Care Research Database; QResearch = QResearch database; THIN = The Health Improvement Network; WLGP = Welsh Longitudinal General Practice data (accessed via the SAIL Databank)
Data sources linked in SAIL Databank studies (Wales): ADBE = Annual District Birth Extracts (also known as the Office for National Statistics (ONS) birth register); CARIS = Congenital Anomaly Register and Information Service; EDDS = Emergency Department Dataset; MIDS = Maternity Indicators Data Set; NCCH = National Community Child Health Database; National Pupil Database = Department for Educatio…
Hospital Episode Statistics (HES) datasets (England): HES A&E = Hospital Episode Statistics Accident & Emergency; HES APC = Hospital Episode Statistics Admitted Patient Care; HES DID = Hospital Episode Statistics Diagnostic Imaging Dataset; HES OP = Hospital Episode Statistics Outpatient
Other datasets and registries: IMD = Index of Multiple Deprivation; Townsend Deprivation Index; MarketScan = IBM MarketScan Commercial Claims and Encounters Database (USA); ONS = Office for National Statistics death registration dataset; SARS-CoV-2 test results from PHE = Public Health England COVID-19 Testing Dataset
Miscellaneous: N/A = not applicable; UTS = Up to Standard (CPRD data quality standard used for CPRD GOLD practices); HR = Hazard ratio; CI = confidence interval

## Sheet: S4 Rare genetic diseases
Supplementary materials [Wright et al. 2026. EJHG. Systematic mapping of rare genetic disease studies using UK primary care electronic health records]
Supplementary Table 4. Condition summary for all Orphanet-classified rare genetic diseases reported in eligible publications using UK primary care electronic health record databases
Single row for each of the 23 rare genetic diseases reported in the review across the 47 eligible peer-reviewed publications
Condition number	Rare genetic disease	ORPHAcode	Orphanet classification level	OMIM code(s)	OMIM code count	ICD-10 code and index terms for this rare genetic disease	Is this ICD-10 code specific?	Genetic basis	Inheritance	Age of onset	Prevalence in Orphanet	Primary phenotype† and systems affected	Established treatments	Lead clinical specialty
1	22q11.2 deletion syndrome	ORPHA:567	Disorder	125520 192430 188400	3	D82.1 Di George syndrome (indexes four terms: pharyngeal pouch syndrome, Thymic alymphoplasia and Thymic aplasia or hypoplasia with immunodeficiency)	No	Chromosome microdeletion	AD	Childhood	"Unknown" (summary text: The worldwide prevalence at birth is estimated at 1/4,500-1/10,000)	†Developmental; Audiological/ENT; Cardiovascular; Craniofacial/ palatal; Genitourinary; Growth/ Endocrine; Immunological; Haematological; Musculoskeletal; Neurological; Ophthalmic; Psychiatric	Supportive	MDT (Paediatrics)
2	Achondroplasia	ORPHA:15	Disorder	100800	1	Q77.4 Achondroplasia (also indexes Hypochondroplasia and Osteosclerosis congenita)	No	Single gene (recurrent mutation; gain of function)	AD	Prenatal	"Unknown" (summary text: Achondroplasia estimated incidence is at about 1/25,000 live births worldwide.)	†Skeletal; Craniofacial; Growth; Neurological; Respiratory	Vosoritide (approval status varies by region)	MDT (Craniofacial)
3	Alpha-1 antitrypsin deficiency	ORPHA:60	Disorder	613490	1	E88.0 other disorders of plasma protein metabolism not elsewhere classified (indexes Alpha-1-antitrypsin deficiency and Bisalbuminaemia)	No	Single gene	AR	Adult	1-5 per 10,000	†Respiratory; Hepatic	Plasma alpha-1 antitrypsin augmentation therapy	Respiratory / Hepatology
4	Autosomal dominant polycystic kidney disease	ORPHA:730	Disorder	173900 600666 613095 618061 620056 620903	6	Q61.2 Polycystic kidney, autosomal dominant	Yes	Single gene	AD	Adult	1-5 per 10,000	†Renal; Cardiovascular; Cerebrovascular; Gastrointestinal/ Hepatic	Tolvaptan	Nephrology
5	Becker muscular dystrophy	ORPHA:98895	Disorder	159050, 300376	2	G71.0 Muscular dystrophy (indexes 10 terms: autosomal recessive childhood type resembling Duchenne or Becker, Becker, Emery-Dreifuss, distal, facioscapulohumeral, limb-girdle, ocular, oculopharyngeal, scapuloperoneal, and Duchenne)	No	Single gene	XL	Childhood	1-9 per 100,000	†Neuromuscular; Cardiovascular; Respiratory	Supportive	Neurology
6	Beta-thalassaemia	ORPHA:848	Disorder	613985, 603902	2	D56.1 Beta thalassaemia (indexes 5 terms: Colley anaemia, Severe beta thalassaemia, Thalassaemia intermedia, Thalassaemia major)	Yes	Single gene	AR (+AD)	Childhood	1-9 per 100,000	†Haematological; Gastrointestinal/ Hepatic	Red blood cell transfusion and iron chelation; haematopoietic stem cell transplantation; Casgevy (exagamglogene autotemcel) for transfusion dependent disease	Haematology
7	Congenital adrenal hyperplasia	ORPHA:418	Group of disorders	201710, 201810, 201910, 202010, 202110, 613571	6	E25.0 Congenital adrenogenital disorders associated with enzyme deficiency (Indexes Congenital adrenal hyperplasia, 21-Hydroxylase deficiency and Salt-losing congenital adrenal hyperplasia)	Yes	Single gene	AR	Neonatal	1-9 per 100,000	†Endocrine; Genitourinary; Metabolic	Corticosteroid and mineralocorticoid replacement	Endocrinology
8	Congenital long QT syndrome	ORPHA:768	Group of disorders	192500 220400 600919 601005 603830 611818 611819 611820 612347 612955 613485 613688 613693 613695 616247 616249 618447	17	I49.8 Other specified cardiac arrhythmias (indexes 5 terms: Brugada syndrome, Long QT syndrome, Coronary sinus rhythm disorder, Ectopic rhythm disorder, Nodal rhythm disorder)	No	Single gene	AD (+AR)	Childhood; Adult	"Unknown" (summary text: the most prevalent form Romano-Ward syndrome affects 1 per 2,500 live births)	†Cardiovascular	Beta-blockers; ICD (selected patients)	Cardiology
9	Cystic fibrosis	ORPHA:586	Disorder	219700	1	E84 Cystic fibrosis (including E84.0 Cystic fibrosis with pulmonary manifestations, E84.1 Cystic fibrosis with intestinal manifestations, E84.8 Cystic fibrosis with other manifestations, and E84.9 Cystic fibrosis, unspecified), P75 (E84.1) Meconium ileus in cystic fibrosis)	Yes	Single gene	AR	Infancy	1-5 per 10,000	†Respiratory; Endocrine; Gastrointestinal/ Hepatic; Genitourinary	CFTR modulators	Respiratory
10	Dravet syndrome	ORPHA:33069	Disorder	607208, 612164, 615744	3	G40.4 Other generalized epilepsy and epileptic syndromes (indexes seven terms: Epilepsy with myoclonic absences, Epilepsy with myoclonic-astatic seizures, Infantile spasms, Lennox-Gastaut syndrome, Salaam attacks, Symptomatic early myoclonic encephalopathy, West syndrome)	No	Single gene	AD	Infancy	"Unknown" (summary text: The average prevalence at birth of Dravet syndrome is 1/30,000 (range 1/15,000-40,000)).	†Developmental; Neurological	Stiripentol; cannabidiol; fenfluramine	Neurology / Paediatrics
11	Duchenne muscular dystrophy	ORPHA:98896	Disorder	310200	1	G71.0 Muscular dystrophy (indexes 10 terms: autosomal recessive childhood type resembling Duchenne or Becker, Becker, Emery-Dreifuss, distal, facioscapulohumeral, limb-girdle, ocular, oculopharyngeal, scapuloperoneal, and Duchenne)	No	Single gene	XL	Childhood	1-9 per 100,000	†Neuromuscular; Cardiovascular; Respiratory	Supportive (corticosteroids); exon-skipping therapy (approved in USA and Japan)	Neurology
12	Facioscapulohumeral muscular dystrophy	ORPHA:269	Disorder	158900 158901 600416 619477 619478	5	G71.0 Muscular dystrophy (indexes 10 terms: autosomal recessive childhood type resembling Duchenne or Becker, Becker, Emery-Dreifuss, distal, facioscapulohumeral, limb-girdle, ocular, oculopharyngeal, scapuloperoneal, and Duchenne)	No	Single gene	AD	Adult	1-9 per 100,000	†Neuromuscular; Cardiovascular	Supportive	Neurology
13	Fragile X syndrome	ORPHA:908	Disorder	300624, 311360	2	Q99.2 Fragile X syndrome	Yes	Single gene (trinucleotide repeat expansion)	XLD with genetic anticipation	Childhood	1-5 per 10,000	†Developmental; Neurological; Psychiatric	Supportive	MDT (Paediatrics)
14	Hereditary haemorrhagic telangiectasia	ORPHA:774	Disorder	175050 187300 600376 610655 615506	5	I78.0 Hereditary haemorrhagic telangiectasia (also indexes the term: Rendu-Osler-Weber disease)	Yes	Single gene	AD	Adult	1-9 per 100,000	†Vascular; ENT; Haematological; Hepatic; Neurological; Respiratory	Supportive	MDT (ENT)
15	Hereditary von Willebrand disease	ORPHA:903	Disorder	193400, 277480, 314560 613554	4	D68.0 Von Willebrand disease (i.e. groups all vWd causes together; additional index terms include: Angiohaemophilia, Factor VIII deficiency with vascular defect, and Vascular haemophilia)	No	Single gene	AD (+AR)	Childhood	1-5 per 10,000	†Haematological	Desmopressin; vWF concentrates	Haematology
16	Huntington's disease	ORPHA:399	Disorder	143100	1	G10 Huntington disease (including Huntington chorea) and F02.2 Dementia in Huntington disease	Yes	Single gene (trinucleotide repeat expansion)	AD with genetic anticipation	Adult	1-5 per 10,000	†Neurodegenerative; Neurological; Psychiatric	Supportive	Neurology
17	Marfan syndrome	ORPHA:558	Disorder	154700, 610168	2	Q87.4 Marfan syndrome	Yes	Single gene	AD	Childhood; Adult	1-5 per 10,000	†Connective tissue; Cardiovascular; Musculoskeletal; Ophthalmic; Respiratory; Vascular	Beta-blockers and angiotensin receptor blockers (to slow progress of aortic dilatation)	MDT (Cardiology)
18	Myotonic dystrophy type 1	ORPHA:273	Disorder	160900	1	G71.1 Myotonic disorders (indexes 10 terms: Dystrophia myotonica [Steinert], Chondrodystrophic Myotonia, Drug-induced Myotonia, Symptomatic Myotonia, Myotonia congenita NOS, Myotonia congenita dominant [Thomsen], Myotonia congenita recessive [Becker], Neuromyotonia [Isaacs], Paramyotonia congenita, Pseudomyotonia); G71.0 Muscular dystrophy (indexes 10 terms: autosomal recessive childhood type res…	No	Single gene (trinucleotide repeat expansion)	AD with genetic anticipation	Prenatal; Neonatal; Childhood; Adult	1-5 per 10,000	†Neuromuscular; Cardiovascular; Endocrine; Gastrointestinal; Ophthalmic; Psychiatric; Respiratory	Supportive	Neurology
19	Noonan syndrome	ORPHA:648	Disorder	163950 605275 609942 610733 611553 613224 613706 615355 616559 616564 618499 618624 619087 619745	14	Q87.1 Congenital malformation syndromes predominantly associated with short stature (indexes ten terms/syndromes: Aarskog, Cockayne, De Lange, Dubowitz, Noonan, Prader-Willi, Robinow-Silverman-Smith, Russell-Silver, Seckel, Smith-Lemli-Opitz)	No	Single gene	AD (+AR)	Childhood	1-5 per 10,000	†Developmental; Audiological/ ENT; Cardiovascular; Genitourinary; Growth/ Endocrine; Haematological; Lymphatic; Musculoskeletal; Neurological; Psychiatric	Supportive	Paediatrics / Cardiology
20	Sickle cell disease	ORPHA:275752	Group of disorders	603903	1	D57.0 Sickle-cell anaemia with crisis; D57.1 Sickle-cell anaemia without crisis; D57.2 Double heterozygous sickling disorders; D57.8 Other sickle-cell disorders	Yes	Single gene	AR	Childhood	1-5 per 10,000	†Haematological; Cardiovascular; Genitourinary; Neurological; Vascular	Casgevy (exagamglogene autotemcel)	Haematology
21	Tuberous sclerosis complex	ORPHA:805	Disorder	191100, 613254	2	Q85.1 Tuberous sclerosis (indexes two terms: Bourneville disease and Epiloia)	Yes	Single gene	AD	Childhood	1-9 per 100,000	†Developmental; Cardiovascular; Dermatological; Neurological; Ophthalmic; Psychiatric; Renal; Respiratory	mTOR inhibitors (everolimus, sirolimus)	MDT (Neurology / Nephrology)
22	Turner syndrome	ORPHA:881	Disorder	313000	1	Q96 Turner syndrome, including Q96.0 Karyotype 45,X; Q96.1 Karyotype 46,X iso (Xq);Q96.2 Karyotype 46,X with abnormal sex chromosome, except iso (Xq); Q96.3 Mosaicism, 45,X/46,XX or XY; Q96.4 Mosaicism, 45,X/other cell line(s) with abnormal sex chromosome; Q96.8 Other variants of Turner syndrome; Q96.9 Turner syndrome, unspecified	Yes	Aneuploidy	N/A	Childhood	1-5 per 10,000	†Developmental; Audiological/ENT; Cardiovascular; Genitourinary; Growth/ Endocrine; Musculoskeletal; Neurological; Ophthalmic; Psychiatric	Growth hormone; oestrogen replacement	Endocrinology
23	X-linked hypophosphataemia	ORPHA:89936	Disorder	307800	1	E83.3 Disorders of phosphorus metabolism and phosphatases (indexes six terms: Acid phosphatase deficiency, Familial hypophosphataemia, Hypophosphatasia, Vitamin-D-resistant osteomalacia, and Vitamin-D-resistant rickets)	No	Single gene	XL	Childhood	1-9 per 100,000	†Skeletal	Burosumab	Endocrinology
Footnote
Lead clinical speciality column intended to reflect usual UK clinical practice (recognising there is variation across centres, care is often multidisciplinary, and clinical genetics input is common)
For sickle cell disease (ORPHA:275752), corresponding information is presented for the most common form, sickle cell anaemia (ORPHA:232).

## Sheet: S5 Sample sizes
Supplementary materials [Wright et al. 2026. EJHG. Systematic mapping of rare genetic disease studies using UK primary care electronic health records]
Supplementary Table 5. Summary of sample sizes for rare genetic diseases reported in eligible publications using UK primary care electronic health record databases
Each row represents a single rare genetic disease as reported within an individual publication (publications reporting more than one condition contribute multiple rows). To indicate overall scale of study poluations, we summed the largest sample size reported for each condition. This gave a minimum combined sample size of 21,340
Publication number	Publication-condition number	First author	Year of publication	DOI	Title	Rare genetic disease	Sample size	Does this study report the largest sample size for this specific condition? (Yes/No)	Largest sample size for each condition
1	1	Sackley, Catherine	2011	https://doi.org/10.1159/000331912	Huntington's Disease: Current Epidemiology and Pharmacological Management in UK Primary Care	Huntington's disease	324	No	.
2	2	Patch, Christine	2011	https://doi.org/10.1053/j.ajkd.2011.01.023	Use of Antihypertensive Medications and Mortality of Patients With Autosomal Dominant Polycystic Kidney Disease: A Population-Based Study	Autosomal dominant polycystic kidney disease	2085	Yes	2085
3	3	Douglas, Ian	2013	https://doi.org/10.1136/bmjopen-2012-002085	Juvenile Huntington's disease: a population-based study using the General Practice Research Database	Huntington's disease	21	No	.
4	4	Evans, Stephen JW	2013	https://doi.org/10.1136/jnnp-2012-304636	Prevalence of adult Huntington's disease in the UK based on diagnoses recorded in general practice records	Huntington's disease	1136	No	.
5	5.1	Pouwels, S	2014	https://doi.org/10.1007/s00198-013-2442-2	Risk of fracture in patients with muscular dystrophies	Becker muscular dystrophy	23	No	.
5	5.2	Pouwels, S	2014	https://doi.org/10.1007/s00198-013-2442-2	Risk of fracture in patients with muscular dystrophies	Duchenne muscular dystrophy	106	No	.
5	5.3	Pouwels, S	2014	https://doi.org/10.1007/s00198-013-2442-2	Risk of fracture in patients with muscular dystrophies	Facioscapulohumeral muscular dystrophy	33	No	.
5	5.4	Pouwels, S	2014	https://doi.org/10.1007/s00198-013-2442-2	Risk of fracture in patients with muscular dystrophies	Myotonic dystrophy type 1	217	No	.
6	6	Donaldson, James D	2014	https://doi.org/10.1136/thoraxjnl-2013-203720	The UK prevalence of hereditary haemorrhagic telangiectasia and its association with sex, socioeconomic status and region of residence: a population-based study	Hereditary haemorrhagic telangiectasia	563	No	.
7	7	Donaldson, James D	2015	https://doi.org/10.1212/WNL.0000000000001538	Complications and mortality in hereditary hemorrhagic telangiectasia: A population-based study	Hereditary haemorrhagic telangiectasia	675	Yes	675
8	8	Wexler, Nancy S	2016	http://dx.doi.org/10.1136/bmjopen-2015-009070	Incidence of adult Huntington's disease in the UK: a UK-based primary care study and a systematic review	Huntington's disease	393	No	.
9	9	Kingswood, Christopher	2016	http://dx.doi.org/10.1016/j.ejpn.2015.11.011	The clinical profile of tuberous sclerosis complex (TSC) in the United Kingdom: A retrospective cohort study in the Clinical Practice Research Datalink (CPRD)	Tuberous sclerosis complex	334	No	.
10	10	Kingswood, John C	2016	https://doi.org/10.1080/13696998.2016.1199432	The economic burden of tuberous sclerosis complex in the UK: A retrospective cohort study in the Clinical Practice Research Datalink	Tuberous sclerosis complex	286	No	.
11	11	Kingswood, John C	2016	http://dx.doi.org/10.1080/13696998.2016.1202254	The economic burden of tuberous sclerosis complex in UK patients with renal manifestations: a retrospective cohort study in the clinical practice research datalink (CPRD)	Tuberous sclerosis complex	79	No	.
12	12	Shepherd, Charles	2017	http://dx.doi.org/10.1136/bmjopen-2016-015236	Understanding the health economic burden of patients with tuberous sclerosis complex (TSC) with epilepsy: a retrospective cohort study in the UK Clinical Practice Research Datalink (CPRD)	Tuberous sclerosis complex	209	No	.
13	13	Wang, Youjin	2018	https://doi.org/10.1002/ijc.31143	Risk of skin cancer among patients with myotonic dystrophy type 1 based on primary care physician data from the U.K. Clinical Practice Research Datalink	Myotonic dystrophy type 1	1061	No	.
14	14	Jenkins-Jones, Sara	2018	https://doi.org/10.1530/EJE-17-0895	Poor compliance and increased mortality, depression and healthcare costs in patients with congenital adrenal hyperplasia	Congenital adrenal hyperplasia	562	No	.
15	15	Soriano, Joan B	2018	https://doi.org/10.1183/13993003.00360-2018	Trends of testing for and diagnosis of α1-antitrypsin deficiency in the UK: more testing is needed	Alpha-1 antitrypsin deficiency	157	Yes	157
16	16	Schlüter, Daniela K	2018	https://doi.org/10.1136/thoraxjnl-2018-211706	Impact of cystic fibrosis on birthweight: a population based study of children in Denmark and Wales	Cystic fibrosis	255	No	.
17	17	Alsaggaf, Rotana	2018	https://doi.org/10.1093/jncics/pky052	Cancer Risk in Myotonic Dystrophy Type I: Evidence of a Role for Disease Severity	Myotonic dystrophy type 1	927	No	.
18	18	Rassen, Jeremy A	2018	http://dx.doi.org/10.2147/CLEP.S181242	Measuring prevalence and incidence of chronic conditions in claims and electronic health record databases	Cystic fibrosis	N/A	No	.
19	19.1	Kuan, Valerie	2019	http://dx.doi.org/10.1016/S2589-7500(19)30012-3	A chronological map of 308 physical and mental health conditions from 4 million individuals in the English National Health Service	Cystic fibrosis	N/A	No	.
19	19.2	Kuan, Valerie	2019	http://dx.doi.org/10.1016/S2589-7500(19)30012-3	A chronological map of 308 physical and mental health conditions from 4 million individuals in the English National Health Service	Sickle cell disease	N/A	No	.
20	20	Alsaggaf, Rotana	2019	https://doi.org/10.1002/acn3.50856	Benign tumors in myotonic dystrophy type I target disease-related cancer sites	Myotonic dystrophy type 1	927	No	.
21	21	Wolfson, David B	2019	https://doi.org/10.1177/0962280218804275	Benefits of combining prevalent and incident cohorts: An application to myotonic dystrophy	Myotonic dystrophy type 1	979	No	.
22	22	Tresoldi, Alberto S	2020	https://doi.org/10.1210/clinem/dgz006	Increased Infection Risk in Addison's Disease and Congenital Adrenal Hyperplasia: A Primary Care Database Cohort Study	Congenital adrenal hyperplasia	602	Yes	602
23	23	Hawley, Samuel	2020	https://doi.org/10.1210/clinem/dgz203	Prevalence and Mortality of Individuals With X-Linked Hypophosphatemia: A United Kingdom Real-World Data Analysis	X-linked hypophosphataemia	122	Yes	122
24	24	Alsaggaf, Rotana	2020	https://doi.org/10.1002/ijc.32801	Diabetes, Metformin, and Cancer Risk in Myotonic Dystrophy Type I	Myotonic dystrophy type 1	913	No	.
25	25	Griffiths, R	2020	https://doi.org/10.23889/ijpds.v5i1.1346	Identifying children with Cystic Fibrosis in population-scale routinely collected data in Wales: A Retrospective Review	Cystic fibrosis	352	No	.
26	26.1	Tyrer, F., Morriss, R., Kiani, R., Gangadharan, S. K., & Rutherford, M. J.	2021	https://doi.org/10.1136/jech-2021-216798	Mortality disparities and deprivation among people with intellectual disabilities in England: 2000- 2019	Tuberous sclerosis complex	342	Yes	342
26	26.2	Tyrer, F., Morriss, R., Kiani, R., Gangadharan, S. K., & Rutherford, M. J.	2021	https://doi.org/10.1136/jech-2021-216798	Mortality disparities and deprivation among people with intellectual disabilities in England: 2000- 2019	Fragile X syndrome	631	Yes	631
27	27	Clift, Ashley Kieran	2021	https://doi.org/10.7326/M21-1375	Sickle Cell Disorders and Severe COVID-19 Outcomes: A Cohort Study	Sickle cell disease	5059	Yes	5059
28	28.1	Carey, Iain M	2021	https://doi.org/10.1371/journal.pone.0261983	Prevalence and incidence of neuromuscular conditions in the UK between 2000 and 2019: A retrospective study using primary care data	Becker muscular dystrophy	260	Yes	260
28	28.2	Carey, Iain M	2021	https://doi.org/10.1371/journal.pone.0261983	Prevalence and incidence of neuromuscular conditions in the UK between 2000 and 2019: A retrospective study using primary care data	Duchenne muscular dystrophy	382	No	.
28	28.3	Carey, Iain M	2021	https://doi.org/10.1371/journal.pone.0261983	Prevalence and incidence of neuromuscular conditions in the UK between 2000 and 2019: A retrospective study using primary care data	Facioscapulohumeral muscular dystrophy	392	Yes	392
28	28.4	Carey, Iain M	2021	https://doi.org/10.1371/journal.pone.0261983	Prevalence and incidence of neuromuscular conditions in the UK between 2000 and 2019: A retrospective study using primary care data	Myotonic dystrophy type 1	1178	Yes	1178
29	29	Hawley, Samuel	2021	https://doi.org/10.1093/rheumatology/keaa859	Higher prevalence of non-skeletal comorbidity related to X-linked hypophosphataemia: a UK parallel cohort study using CPRD	X-linked hypophosphataemia	64	No	.
30	30	Schlüter, Daniela K	2022	https://doi.org/10.23889/ijpds.v7i1.1725	Educational achievements of children aged 10-11 years with cystic fibrosis. A data linkage study in Wales	Cystic fibrosis	119	No	.
31	31	Alothman, Danah	2022	https://doi.org/10.1007/s00415-022-11085-z	Risk of mortality from suicide in patients with Huntington's disease is increased compared to the general population in England	Huntington's disease	69 HD patients (12 suicide deaths)	No	.
32	32	Furby, Hannah	2022	https://doi.org/10.1111/ene.15385	Natural history and burden of Huntington's disease in the UK: A population-based cohort study	Huntington's disease	264	No	.
33	33	Hagberg, Katrina Wilcox	2022	https://doi.org/10.1089/jwh.2022.0082	Impact of von Willebrand Disease on Women's Health Outcomes: A Matched Cohort Database Study	Hereditary von Willebrand disease	1335	Yes	1335
34	34	Pickrell, W Owen	2022	https://doi.org/10.1016/j.seizure.2022.05.018	Prevalence and healthcare resource utilization of patients with Dravet syndrome: Retrospective linkage cohort study	Dravet syndrome	54	Yes	54
35	35	Carey, Iain M	2023	https://doi.org/10.1371/journal.pone.0282513	Prevalence of co-morbidity and history of recent infection in patients with neuromuscular disease: A cross-sectional analysis of United Kingdom primary care data	Myotonic dystrophy type 1	851	No	.
36	36	Hagberg, Katrina Wilcox	2023	https://doi.org/10.2147/JBM.S407993	Pharmacologically Treated Anxiety and Depression in People Diagnosed with von Willebrand Disease: Matched Cohort Study	Hereditary von Willebrand disease	1119	No	.
37	37	Pimenta, Jeanna M	2023	https://doi.org/10.1186/s13023-023-02811-5	Higher rates of non-skeletal complications and greater healthcare needs in achondroplasia compared to the general UK population: a matched cohort study using the CPRD database	Achondroplasia	541	Yes	541
38	38	MacRae, Clare	2023	https://doi.org/10.1186/s12916-023-02970-z	Impact of data source choice on multimorbidity measurement: a comparison study of 2.3 million individuals in the Welsh National Health Service	Cystic fibrosis	N/A	No	.
39	39.1	Divin, Natalie	2023	http://dx.doi.org/10.1136/bmjopen-2022-068885	Antiasthmatic prescriptions in children with and without congenital anomalies: a population-based study	22q11.2 deletion syndrome	172	Yes	172
39	39.2	Divin, Natalie	2023	http://dx.doi.org/10.1136/bmjopen-2022-068885	Antiasthmatic prescriptions in children with and without congenital anomalies: a population-based study	Noonan syndrome	120	Yes	120
39	39.3	Divin, Natalie	2023	http://dx.doi.org/10.1136/bmjopen-2022-068885	Antiasthmatic prescriptions in children with and without congenital anomalies: a population-based study	Turner syndrome	143	Yes	143
40	40	Broomfield, Jonathan	2023	https://doi.org/10.1002/brb3.3331	Natural history of Duchenne muscular dystrophy in the United Kingdom: A descriptive study using the Clinical Practice Research Datalink	Duchenne muscular dystrophy	1121	Yes	1121
41	41	Dedman, Daniel	2024	https://doi.org/10.1136/bmjopen-2022-070258	Pooling of primary care electronic health record (EHR) data on Huntington's disease (HD) and cancer: establishing comparability of two large UK databases	Huntington's disease	2061	Yes	2061
42	42	Evans, William	2024	https://doi.org/10.1007/s12687-024-00742-7	Opportunities and challenges for identifying undiagnosed Rare Disease patients through analysis of primary care records: long QT syndrome as a test case	Congenital long QT syndrome	1495	Yes	1495
43	43.1	Wang, Shaolin	2024	https://doi.org/10.1186/s12916-024-03767-4	Inequalities in the prevalence recording of 205 chronic conditions recorded in primary and secondary care for 12 million patients in the English National Health Service	Cystic fibrosis	N/A	No	.
43	43.2	Wang, Shaolin	2024	https://doi.org/10.1186/s12916-024-03767-4	Inequalities in the prevalence recording of 205 chronic conditions recorded in primary and secondary care for 12 million patients in the English National Health Service	Sickle cell disease	N/A	No	.
44	44	Alsaggaf, Rotana	2024	https://doi.org/10.1002/mus.28308	Mortality Trends and Causes of Death in Myotonic Dystrophy Type 1 Patients From the UK Clinical Practice Research Datalink	Myotonic dystrophy type 1	597	No	.
45	45	Udeze, Chuka	2025	https://doi.org/10.1016/j.clinthera.2024.09.023	Clinical Burden and Health Care Resource Utilization Associated With Managing Sickle Cell Disease With Recurrent Vaso-occlusive Crises in England	Sickle cell disease	1117	No	.
46	46	Udeze, Chuka	2025	https://doi.org/10.1016/j.clinthera.2024.09.024	Clinical Burden and Healthcare Resource Utilization Associated With Managing Transfusion-dependent β-Thalassemia in England	Beta-thalassaemia	237	Yes	237
47	47.1	Chiovoloni, Roberta	2025	https://doi.org/10.1136/bmjopen-2024-087946	Cohort profile: creation of the SAIL MELD-B e-cohort (SMC) and SAIL MELD-B children and young adult e-cohort (SMYC) to investigate the lived experience of the 'burdensomeness' of multimorbidity	Cystic fibrosis	1795	Yes	1795
47	47.2	Chiovoloni, Roberta	2025	https://doi.org/10.1136/bmjopen-2024-087946	Cohort profile: creation of the SAIL MELD-B e-cohort (SMC) and SAIL MELD-B children and young adult e-cohort (SMYC) to investigate the lived experience of the 'burdensomeness' of multimorbidity	Marfan syndrome	763	Yes	763
								SUMMARY FINDINGS:
								Smallest sample size	21
								Largest sample size	5059
								Mean sample size	672
								Median sample size	392
								Crude cumulative sample size (i.e. sum of all samples)	35622
								Minimum cumulative sample size (i.e. sum of largest sample size for each condition)	21340
